# Supplementary material for: Risk factors for fluoropyrimidine-induced cardiotoxicity in colorectal cancer: A retrospective cohort study and establishment of a prediction nomogram for 5-FU induced cardiotoxicity
Source: Front Oncol. 2023 Mar 1;13:1017237. doi: 10.3389/fonc.2023.1017237 (PMC10016093; doi:10.3389/fonc.2023.1017237)
Supplement: Supplementary file 2 [file Table_1.xls]

## Sheet: 结果集
ID	Sex	age	BMI	SBP	DSP	stage	cardiotoxicity	clinical manifestation	CTCAE	cardiovascular and cerebrovascular	endocrine	drink	smoke	chemotherapyregimens	targeted drug	cycle	Dosage of capecitabine（g)	NLR	PLR	SII	PNI	PIV	MLR	NAR	WBC	Ne#	Ne%	LY#	LY%	EOS#	EOS%	M#	HGB	PLT	ALB	AST	ALT	LDH	UA	Scr	BUN/Scr	K	Ca	GLU
1048859	1	58	23.88	114	68	ⅢB	0	0	0	0	0	1	1	1	0	4	147	0.0254335	2.44701	3.23006	301.2	0.872116	0.00520231	0.0316547	3.76	1.32	35.00	51.90	1.95	0.31	12.6	0.27	145.00	127.00	41.70	11.80	21.50	123.80	123.80	68.60	0.05	3.70	2.61	4.84
1079396	1	51	21.7	128	78	ⅡA	0	0	0	0	0	0	0	1	0	5	126	0.149776	8.38565	28.0081	154.4	10.363	0.0165919	0.0778555	4.85	3.34	68.90	22.30	1.08	0.23	5.8	0.37	153.00	187.00	42.90	43.00	43.00	232.00	232.00	50.00	0.09	3.60	2.37	7.61
1079710	1	55	18.65	115	75	IIIB	0	0	0	0	0	0	0	1	0	5	140	0.0842553	6.38298	12.6383	155.75	4.54979	0.0153191	0.0517647	3.28	1.98	60.30	23.50	0.77	0.15	4.6	0.36	106.00	150.00	38.25	19.44	14.79	154.34	154.34	51.65	0.11	3.40	2.16	4.44
1081916	2	69	23.87	138	79	IIB	0	0	0	0	0	0	0	1	0	2	70	0.11	10.65	23.43	139.08	8.6691	0.0185	0.0562948	3.35	2.20	65.70	20.00	0.67	0.1	3	0.37	120.00	213.00	39.08	16.03	7.24	160.49	160.49	38.93	0.09	3.70	2.22	5.09
1082366	1	65	27.43	120	70	IIA	0	0	0	1	0	1	1	1	0	3	46	0.105338	6.26335	18.5395	180.35	9.08436	0.0174377	0.0742785	5.45	2.96	54.40	28.10	1.53	0.28	9	0.49	109.00	176.00	39.85	54.61	48.14	208.82	208.82	83.89	0.06	3.80	2.25	4.58
1082456	1	71	23.05	147	85	IIA	0	0	0	1	0	0	0	1	0	2	56	0.0406639	3.09129	6.05892	281	3.57476	0.0122407	0.049	5.23	1.96	37.40	48.20	2.52	0.13	4	0.59	98.00	149.00	40.00	43.00	23.00	216.00	216.00	59.00	0.10	3.90	2.27	6.89
1082747	1	46	21.9	122	82	Ⅲc	0	0	0	0	0	1	1	1	0	4	42	0.0575843	7.16292	14.684	220.5	8.36987	0.0160112	0.0482353	4.16	2.05	49.30	35.60	1.48	0.21	4.1	0.57	114.00	255.00	42.50	34.00	44.00	176.00	176.00	63.00	0.05	3.90	2.37	4.64
1083582	2	49	19.53	136	85	ⅢA	0	0	0	1	0	0	0	1	0	6	252	0.12234	15.9574	36.7021	136.01	18.7181	0.0271277	0.0547489	3.72	2.30	61.80	18.80	0.70	0.23	9.3	0.51	95.00	300.00	42.01	156.01	137.71	261.77	261.77	49.15	0.08	3.60	2.30	4.55
1083923	1	51	23.11	141	81	ⅢC	0	0	0	1	0	0	0	1	0	4	140	0.0533163	4.66837	9.75689	237.2	5.75656	0.015051	0.0507282	4.77	2.09	43.80	39.20	1.87	0.28	5	0.59	134.00	183.00	41.20	29.00	33.00	168.00	168.00	48.00	0.16	4.00	2.32	4.39
1083987	1	50	17.58	99	54	Ⅳ	0	0	0	0	0	1	1	1	1	5	175	0.103756	7.98122	17.6385	142.7	4.40962	0.0117371	0.0610497	3.37	2.21	65.50	21.30	0.72	0.09	2.8	0.25	129.00	170.00	36.20	24.00	18.00	149.00	149.00	51.00	0.14	3.20	2.21	4.24
1084519	1	57	20.07	122	75	ⅢC	0	0	0	0	0	0	0	1	0	6	252	0.112749	8.20717	23.2263	167.72	14.8648	0.025498	0.0670298	5.26	2.83	53.80	25.10	1.32	0.26	5.3	0.64	103.00	206.00	42.22	15.89	7.28	176.79	176.79	64.48	0.09	4.10	2.29	4.93
1084740	1	75	22.14	121	75	Ⅳ	0	0	0	1	0	0	0	1	0	7	196	0.172263	13.5036	63.7372	178.35	54.814	0.0313869	0.114148	8.36	4.72	56.50	27.40	2.29	0.32	4.8	0.86	128.00	370.00	41.35	24.35	9.06	187.18	187.18	88.31	0.08	4.30	2.39	5.90
1086144	2	74	26.67	151	70	ⅢC	0	0	0	1	0	0	0	1	0	3	105	0.21699	10.6796	47.7379	144.1	17.1856	0.0174757	0.108759	6.20	4.47	72.20	20.60	1.28	0.23	7.1	0.36	127.00	220.00	41.10	17.00	34.00	147.00	147.00	83.00	0.07	3.40	2.16	24.41
1086450	2	61	24	129	60	IIB	0	0	0	0	0	0	0	1	0	2	70	0.0724816	9.5086	28.0504	245.68	15.7082	0.0137592	0.0699384	6.32	2.95	46.60	40.70	2.57	0.2	4.3	0.56	106.00	387.00	42.18	18.30	10.22	171.65	171.65	50.86	0.14	4.40	2.40	5.21
1087035	1	69	21.09	90	57	Ⅳ	1	2	2	1	0	0	0	1	0	4	84	0.117121	9.64981	29.0459	167.19	9.87561	0.0132296	0.0777979	4.67	3.01	64.50	25.70	1.20	0.2	6	0.34	118.00	248.00	38.69	25.38	23.50	128.75	128.75	67.63	0.11	3.70	2.14	4.30
1087466	1	43	27.34	120	81	Ⅳ	0	0	0	1	0	0	0	1	0	6	294	0.0990476	4.66667	14.56	205.9	5.5328	0.0120635	0.0644628	5.33	3.12	58.50	31.50	1.68	0.16	4.2	0.38	148.00	147.00	48.40	34.00	47.00	154.00	154.00	114.00	0.05	3.70	2.42	7.49
1088741	2	65	43.1	130	84	ⅢC	1	2	2	1	0	0	0	1	0	4	112	0.409884	39.2442	276.672	117.9	249.004	0.0523256	0.221003	9.69	7.05	72.80	17.20	1.67	0.23	8.1	0.90	86.00	675.00	31.90	15.00	6.00	219.00	219.00	114.00	0.06	3.10	2.27	4.07
1088838	2	58	27.7	126	68	ⅢB	0	0	0	1	0	0	0	1	0	1	28	0.198467	6.2069	32.1517	170.76	18.005	0.0214559	0.128664	8.32	5.18	62.30	26.10	2.17	0.59	6.5	0.56	131.00	162.00	40.26	25.11	16.84	190.30	190.30	42.75	0.14	3.60	2.24	5.63
1088865	1	63	21.72	128	86	IIIb	0	0	0	1	0	1	1	1	0	3	126	0.152281	6.52632	28.3242	189.9	18.1275	0.0224561	0.0915612	7.20	4.34	60.20	28.50	2.05	0.54	9.1	0.64	165.00	186.00	47.40	30.00	30.00	124.00	124.00	90.00	0.06	4.70	2.53	4.71
1090245	1	56	20.1	98	69	IIA	0	0	0	1	0	1	0	1	0	3	126	0.177291	5.13944	22.8705	165.3	11.4353	0.0199203	0.111809	6.85	4.45	65.00	25.10	1.72	0.16	4	0.50	83.00	129.00	39.80	23.00	11.00	147.00	147.00	72.00	0.06	4.10	2.17	4.63
1096483	1	66	20.94	116	65	ⅢC	0	0	0	1	1	1	1	1	0	6	252	0.203518	9.79899	39.6859	135.81	17.4618	0.0221106	0.11154	5.89	4.05	68.70	19.90	1.17	0.16	4	0.44	72.00	195.00	36.31	28.17	12.88	268.84	268.84	102.53	0.07	3.90	2.24	5.44
1096967	1	76	28.23	140	68	ⅣA	0	0	0	1	1	1	1	1	0	1	35	0.114148	4.59807	16.3232	198.86	8.65127	0.0170418	0.0818727	6.21	3.55	57.20	31.10	1.93	0.15	2.4	0.53	143.00	143.00	43.36	23.10	25.83	134.86	134.86	70.54	0.06	4.00	2.53	5.27
1098196	1	71	19.71	91	57	Ⅱ-Ⅳ	0	0	0	0	0	1	1	1	0	4	196	1.16809	39.2553	431.023	88.8	284.475	0.0702128	0.262679	12.99	10.98	84.50	9.40	1.22	0.26	5.3	0.66	113.00	369.00	41.80	14.00	9.00	135.00	135.00	76.00	0.06	4.20	2.29	7.16
1100215	2	55	16.89	115	74	ⅡA	0	0	0	0	0	0	0	1	0	1	28	0.0418605	5.323	8.62326	232.8	2.58698	0.00775194	0.0412214	3.18	1.62	51.00	38.70	1.23	0.03	1.1	0.30	108.00	206.00	39.30	17.00	12.00	127.00	127.00	52.00	0.09	3.90	2.50	4.45
1100361	1	64	20.94	124	73	IIa	1	2	2	0	0	1	1	1	0	2	35	0.231527	13.6946	64.3645	144.2	23.8149	0.0182266	0.11007	6.45	4.70	72.90	20.30	1.31	0.16	2.8	0.37	130.00	278.00	42.7	13.00	15.00	169.00	169.00	64.00	0.05	4.40	2.38	4.27
1101772	1	69	21.67	105	72	IVa	0	0	0	0	0	0	0	1	0	3	98	0.109428	7.00337	22.7609	179.3	20.4848	0.030303	0.105519	6.12	3.25	53.10	29.70	1.82	0.13	1.9	0.90	112.00	208.00	30.80	32.00	16.00	437.00	437.00	105.00	0.05	3.70	2.20	4.55
1102948	2	65	21.05	125	75	IIIB	0	0	0	0	0	0	0	1	0	1	49	0.0844444	3.80556	11.5689	221.58	3.00791	0.00722222	0.0731121	5.28	3.04	57.60	36.00	1.90	0.14	3.5	0.26	125.00	137.00	41.58	13.31	8.65	143.67	143.67	40.26	0.09	3.70	2.41	7.98
1105335	1	64	24.77	144	70	ⅡB	0	0	0	1	0	1	1	2	0	2	25	0.891346	50.5769	468.848	90.5	290.686	0.0596154	0.240779	11.44	9.27	81.10	10.40	1.19	0.73	7.5	0.62	111.00	526.00	38.50	23.00	23.00	185.00	185.00	82.00	0.04	4.70	2.28	7.71
1107068	2	79	21.46	118	68	ⅢB	0	0	0	1	1	0	0	1	0	3	105	0.667273	23.3636	171.489	85.9	82.3148	0.0436364	0.23754	8.81	7.34	83.40	11.00	0.97	0.05	2	0.48	73.00	257.00	30.90	30.00	19.00	180.00	180.00	56.00	0.07	3.80	2.31	4.75
1107225	2	37	22.48	110	70	IVB	0	0	0	0	0	0	0	2	0	1	32	0.210582	4.7619	18.9524	141.41	4.92762	0.0137566	0.0848433	5.33	3.98	74.70	18.90	1.01	0.08	2	0.26	124.00	90.00	46.91	20.67	17.90	178.00	178.00	50.66	0.11	3.90	1.93	5.46
1111429	1	71	17.78	125	67	ⅡA	0	0	0	0	1	0	0	1	0	1	48	0.14052	4.60967	17.4245	177.6	10.1062	0.0215613	0.087703	6.14	3.78	61.50	26.90	1.65	0.11	2	0.58	140.00	124.00	43.10	19.00	17.00	151.00	151.00	65.00	0.08	4.80	2.52	6.11
1112341	1	59	22.41	163	119	ⅢC	0	0	0	1	0	0	0	1	0	1	42	2.23684	42.5	722.5	66.6	736.95	0.134211	0.594406	19.57	17.00	86.80	7.60	1.49	0.21	2.6	1.02	77.00	323.00	28.60	166.00	168.00	262.00	262.00	69.00	0.07	3.10	2.06	5.55
1112830	2	45	23.24	124	70	ⅡC	1	2	2	0	0	1	1	1	0	4	31.5	0.138112	6.99301	27.6224	183.5	16.5734	0.020979	0.0975309	7.46	3.95	53.00	28.60	2.13	0.58	21	0.60	104.00	200.00	40.50	29.00	48.00	155.00	155.00	57.00	0.07	4.10	2.41	4.12
1113184	1	73	25.28	130	97	ⅢB	0	0	0	1	0	0	1	1	0	5	210	0.158466	9.42492	46.7476	190.4	34.1258	0.0233227	0.146313	8.47	4.96	58.50	31.30	2.65	0.19	3.4	0.73	138.00	295.00	33.90	25.00	23.00	145.00	145.00	74.00	0.05	3.40	2.15	4.60
1113625	2	65	18.67	106	74	Ⅳa	0	0	0	0	0	0	0	1	0	3	84	0.0909589	5.72603	19.0104	223.3	19.5807	0.0282192	0.0813725	7.40	3.32	44.90	36.50	2.70	0.2	8.2	1.03	137.00	209.00	40.80	63.00	111.00	195.00	195.00	48.00	0.07	3.80	2.45	6.25
1114768	1	51	19.88	120	70	ⅢB-C	1	2	1	0	0	1	1	1	0	6	147	0.116783	8.46154	28.2615	188.9	11.8698	0.0146853	0.0727669	5.39	3.34	61.90	28.60	1.54	0.05	1.4	0.42	157.00	242.00	45.90	19.00	20.00	125.00	125.00	66.00	0.07	4.00	2.45	4.87
1116290	1	69	548.47	138	78	ⅡA	0	0	0	0	0	1	1	2	0	1	125	0.0924479	5.20833	18.4896	236.2	9.98438	0.0140625	0.0803167	6.85	3.55	51.80	38.40	2.63	0.2	4.7	0.54	185.00	200.00	44.20	18.00	9.00	159.00	159.00	58.00	0.11	4.20	2.50	5.38
1116465	1	48	20.57	116	68	ⅡA	0	0	0	0	0	1	1	1	0	5	135	0.1	6.52174	21	200.9	10.08	0.0149068	0.0807018	5.56	3.22	57.90	32.20	1.79	0.11	2.1	0.48	145.00	210.00	39.9	166.00	170.00	243.00	243.00	64.00	0.07	4.40	2.41	5.46
1116565	2	65	21.21	110	65	IIIB	0	0	0	0	0	1	0	2	0	1	28	0.259333	22.2667	86.6173	115.3	29.4499	0.0226667	0.0965261	5.32	3.89	73.10	15.00	0.80	0.26	4.9	0.34	124.00	334.00	40.30	28.00	11.00	200.00	200.00	64.00	0.05	4.30	2.20	4.92
1118510	1	63	19.1	110	70	ⅢB-C	0	0	0	0	0	1	1	2	0	1	70	0.264052	22.2876	90.0418	115.69	40.5188	0.0294118	0.103088	5.49	4.04	73.50	15.30	0.84	0.18	3	0.45	75.00	341.00	39.19	12.75	16.78	147.23	147.23	75.99	0.12	4.60	2.21	5.05
1119849	1	27	22.77	110	68	ⅢB	0	0	0	0	0	1	1	1	0	6	252	0.0740541	8.86486	24.2897	230.44	11.902	0.0132432	0.0602993	5.70	2.74	48.10	37.00	2.11	0.46	10.6	0.49	154.00	328.00	45.44	14.13	11.30	153.75	153.75	73.35	0.04	3.80	2.49	4.96
1120126	2	47	16.73	110	70	IVB	1	3	2	0	0	0	0	2	1	2	48	0.058156	4.89362	8.02553	174.8	3.53123	0.0156028	0.0485207	2.91	1.64	56.40	28.20	0.82	0.01	0.3	0.44	99.00	138.00	33.80	76.00	34.00	798.00	798.00	33.00	0.08	4.30	2.26	4.49
1120796	1	73	21.5	120	80	ⅡA	0	0	0	0	0	1	1	1	0	4	140	0.0780876	7.96813	15.6175	166.7	6.71554	0.0171315	0.0475728	3.67	1.96	53.40	25.10	0.92	0.31	8.4	0.43	103.00	200.00	41.20	14.00	7.00	165.00	165.00	79.00	0.09	3.80	2.33	4.57
1122928	1	62	22.76	145	70	IIIC	0	0	0	1	0	1	1	2	0	2	70	0.138565	8.02691	24.8031	150	8.6811	0.0156951	0.0802597	4.62	3.09	66.90	22.30	1.03	0.24	5.8	0.35	118.00	179.00	38.50	19.00	16.00	204.00	204.00	91.00	0.05	3.10	2.17	4.25
1123221	1	47	26.18	125	75	ⅢB	0	0	0	0	0	1	1	1	0	4	196	0.115756	7.45981	26.8553	205.55	16.3817	0.0196141	0.0719281	6.55	3.60	55.00	31.10	2.04	0.25	7.8	0.61	146.00	232.00	50.05	24.67	31.73	185.30	185.30	71.46	0.11	4.20	2.29	4.92
1123339	2	47	23.31	90	58	ⅢA	0	0	0	0	0	0	0	1	0	1	35	0.0674051	5.85443	12.4699	195.2	3.24218	0.00822785	0.0572581	3.64	2.13	58.60	31.60	1.15	0.06	1.6	0.26	101.00	185.00	37.20	20.00	11.00	419.00	419.00	65.00	0.06	4.00	2.13	4.50
1123704	2	59	19.63	110	68	IIIC	0	0	0	1	0	0	0	1	0	6	252	0.113655	16.8273	47.6213	166.5	14.7626	0.0124498	0.067381	4.30	2.83	65.80	24.90	1.07	0.08	3.2	0.31	86.00	419.00	42.00	22.00	13.00	158.00	158.00	48.00	0.06	3.70	2.41	4.44
1123854	2	53	21.64	103	82	Ⅳa	0	0	0	0	0	0	0	1	0	8	336	0.0960123	12.9141	40.4212	205.4	9.70108	0.00736196	0.0738208	5.40	3.13	58.00	32.60	1.76	1.03	14.9	0.24	133.00	421.00	42.40	24.10	42.50	176.00	176.00	63.30	0.05	4.16	2.24	5.57
1126393	1	46	26.37	126	74	ⅢB	0	0	0	0	0	1	1	1	0	4	168	0.208252	6.79612	29.1553	150.2	11.079	0.0184466	0.0908898	6.02	4.29	71.20	20.60	1.24	0.11	4.6	0.38	155.00	140.00	47.20	14.60	18.20	144.70	144.70	73.00	0.08	4.00	2.45	5.31
1126560	1	75	24.17	130	76	ⅢB	0	0	0	0	0	1	1	1	0	3	147	0.105376	17.7778	52.2667	174.4	27.7013	0.0189964	0.0842407	5.06	2.94	58.00	27.90	1.41	0.1	2.4	0.53	131.00	496.00	34.90	15.70	7.80	186.20	186.20	79.20	0.06	4.20	2.46	4.86
1127771	2	32	23.44	107	62	ⅣA	0	0	0	0	0	0	0	1	0	3	126	0.245972	13.128	68.1341	152.7	33.3857	0.0232227	0.109958	7.91	5.19	65.70	21.10	1.67	1.95	25.1	0.49	139.00	277.00	47.20	16.50	18.00	165.50	165.50	69.70	0.05	3.70	2.40	4.89
1128202	2	49	19.98	100	81	IIIC	0	0	0	0	0	0	0	1	0	5	175	0.134071	9.73451	29.4956	154.1	12.6831	0.0190265	0.0737226	4.61	3.03	65.70	22.60	1.04	0.14	4.8	0.43	109.00	220.00	41.10	27.60	21.50	193.50	193.50	56.50	0.04	4.00	2.33	3.95
1128400	2	56	23.42	125	90	Ⅳa	0	0	0	1	1	0	0	1	0	3	126	0.151827	11.5282	52.6841	197.2	27.9225	0.017608	0.0978587	7.62	4.57	59.90	30.10	2.29	0.14	3.3	0.53	155.00	347.00	46.70	33.30	51.10	155.40	155.40	58.70	0.11	4.20	2.49	4.97
1128535	2	54	24.12	110	68	Ⅱa	0	0	0	0	0	0	0	1	0	3	105	0.0544343	8.07339	14.3706	203.9	3.88007	0.00825688	0.0440594	3.18	1.78	56.00	32.70	1.04	0.07	2.6	0.27	116.00	264.00	40.40	22.00	18.00	168.00	168.00	61.00	0.05	3.70	2.29	4.76
1129029	1	64	21.71	120	78	ⅢA	0	0	0	0	0	0	0	1	0	3	126	0.0901042	11.0938	19.1922	142.7	9.40417	0.0255208	0.037045	2.91	1.73	59.50	19.20	0.56	0.17	6.2	0.49	138.00	213.00	46.70	29.30	17.70	164.60	164.60	68.10	0.06	4.00	2.33	4.81
1129485	2	61	19.37	103	64	Ⅲb	0	0	0	1	1	0	0	1	0	4	168	0.31411	25.7669	131.926	118.3	60.6861	0.0282209	0.13913	6.94	5.12	73.80	16.30	1.13	0.36	12.2	0.46	104.00	420.00	36.80	13.00	7.00	165.00	165.00	54.00	0.09	4.00	2.33	4.87
1129971	2	46	23.11	143	87	Ⅲc	0	0	0	1	0	0	0	1	0	3	126	0.306878	23.2804	135.026	135.6	114.772	0.0449735	0.141119	8.59	5.80	67.50	18.90	1.62	0.29	3.4	0.85	97.00	440.00	41.10	15.50	12.30	165.90	165.90	51.50	0.06	5.70	2.26	4.15
1130586	2	60	27.03	120	70	ⅣB	1	2	2	1	1	0	0	1	0	4	168	0.0586667	3.17333	6.98133	227.7	1.67552	0.0064	0.0547264	4.13	2.20	53.40	37.50	1.55	0.21	5.8	0.24	125.00	119.00	40.20	61.80	37.10	225.30	225.30	44.40	0.10	4.10	2.38	4.34
1131237	1	44	20.4	78	66	ⅢB	0	0	0	0	0	1	0	1	0	1	35	0.0784741	9.18256	26.4458	232.7	10.8428	0.0111717	0.0585366	5.40	2.88	53.30	36.70	1.98	0.06	2.1	0.41	117.00	337.00	49.20	113.40	196.90	281.80	281.80	73.50	0.13	4.30	2.49	4.98
1132350	1	51	21.87	118	78	ⅣB	0	0	0	1	0	1	1	2	0	1	70	0.133514	12.5946	31.1086	131.2	25.5091	0.0443243	0.0638243	4.17	2.47	59.20	18.50	0.77	0.08	2.8	0.82	111.00	233.00	38.70	20.00	17.00	263.30	263.30	61.30	0.05	4.00	2.06	5.01
1132450	1	53	16.41	90	60	ⅢB	0	0	0	0	0	0	1	1	0	2	70	0.0435045	3.62538	5.22054	200.1	2.34924	0.0135952	0.0416185	3.20	1.44	45.00	33.10	1.06	0.24	7.5	0.45	115.00	120.00	34.60	38.20	25.70	248.10	248.10	40.20	0.11	3.60	2.28	4.15
1132642	1	29	21.67	107	84	ⅡA	1	2	1	0	0	0	0	1	0	6	126	2.26364	86.0606	1285.75	72.7	1452.89	0.171212	0.376322	17.29	14.94	86.50	6.60	1.14	0.25	4.5	1.13	100.00	568.00	39.70	17.30	20.60	259.80	259.80	69.30	0.07	4.00	2.08	6.33
1132785	1	58	22.14	137	92	IIIc	0	0	0	1	0	1	1	1	0	4	168	0.0833333	8.10458	20.6667	186.5	7.64667	0.0120915	0.0761194	4.48	2.55	56.80	30.60	1.37	0.1	4.2	0.37	113.00	248.00	33.50	16.40	22.40	166.70	166.70	58.30	0.06	4.00	2.04	4.01
1133134	2	74	20.58	130	80	ⅡA	1	2	1	1	1	0	0	1	0	2	35	0.0773481	5.58011	15.6243	224.9	4.99978	0.00883978	0.0637813	5.05	2.80	55.50	36.20	1.83	0.18	5.4	0.32	133.00	202.00	43.90	16.00	12.00	188.00	188.00	60.00	0.08	4.30	2.28	4.40
1133661	1	71	22.41	142	87	ⅡA	0	0	0	1	1	0	0	1	0	3	15	0.253425	13.0822	48.4041	107.6	17.4255	0.0246575	0.106936	4.80	3.70	77.10	14.60	0.70	0.11	2.8	0.36	72.00	191.00	34.60	13.30	8.10	140.10	140.10	137.40	0.06	4.60	2.26	6.10
1134423	1	66	22.41	146	105	Ⅲb	0	0	0	1	0	1	1	1	0	6	252	0.0942085	11.9691	29.2046	167.1	11.0978	0.0146718	0.0648936	4.13	2.44	59.10	25.90	1.07	0.19	4.6	0.38	135.00	310.00	37.60	14.00	8.00	187.00	187.00	62.00	0.11	4.30	2.04	4.40
1134455	2	65	21.34	118	74	ⅡA	0	0	0	1	1	0	0	1	0	5	210	0.0664414	9.00901	26.5766	261.9	11.4279	0.00968468	0.0739348	6.51	2.95	45.30	44.40	2.89	0.23	4.9	0.43	115.00	400.00	39.90	15.20	14.50	184.80	184.80	58.70	0.06	4.10	2.21	6.07
1134574	1	69	23.62	160	101	Ⅱb	1	2	2	1	0	1	1	1	0	2	35	0.0665468	6.65468	12.3112	177	4.43201	0.0129496	0.0486842	3.13	1.85	59.10	27.80	0.87	0.1	4.3	0.36	123.00	185.00	38.00	18.00	14.00	163.00	163.00	79.00	0.09	4.00	2.07	3.74
1134696	2	25	16.23	98	71	IIIC	1	3	2	0	0	0	0	1	0	4	70	0.935955	38.427	320.097	85.1	352.106	0.123596	0.205172	10.46	8.33	79.60	8.90	0.93	0.2	3.8	1.10	84.00	342.00	40.60	15.90	11.40	240.90	240.90	42.40	0.05	3.60	2.21	4.05
1135468	1	65	20.57	146	69	IIA	0	0	0	1	1	1	1	1	0	4	168	0.142466	8.86986	36.8986	184.7	46.4923	0.0431507	0.107494	7.84	4.16	53.10	29.20	2.29	0.66	9.3	1.26	137.00	259.00	38.70	36.80	44.60	197.70	197.70	58.10	0.14	4.10	2.30	5.23
1135868	2	63	24.78	112	72	Ⅳa	0	0	0	0	1	0	0	1	1	1	17.5	0.168449	4.4385	13.9813	133.3	9.64709	0.0368984	0.0791457	4.77	3.15	66.00	18.70	0.89	0.03	1	0.69	124.00	83.00	39.80	34.00	24.00	239.00	239.00	51.00	0.07	3.10	2.32	4.12
1135874	1	56	22.77	127	89	IIA	0	0	0	1	1	1	1	1	0	7	294	0.0935691	8.48875	24.7023	195.3	10.1279	0.0131833	0.0731156	4.95	2.91	58.80	31.10	1.54	0.1	2.5	0.41	125.00	264.00	39.80	16.00	13.00	175.00	175.00	125.00	0.07	4.20	2.13	8.78
1135930	2	55	29.3	114	86	IIA	0	0	0	1	0	0	0	1	0	3	105	0.0803714	7.02918	21.2984	226.2	8.73235	0.0108753	0.0803714	6.02	3.03	50.30	37.70	2.27	0.18	6.8	0.41	127.00	265.00	37.70	17.10	14.20	213.40	213.40	56.50	0.07	3.40	2.10	3.77
1136230	2	74	22.48	126	80	ⅡA	0	0	0	0	0	0	0	1	0	3	126	0.0581769	5.2815	11.4609	223.2	4.12591	0.00965147	0.0591281	4.15	2.17	52.30	37.30	1.55	0.05	1.3	0.36	105.00	197.00	36.70	16.00	8.00	144.00	144.00	53.00	0.06	4.10	2.26	2.30
1136997	1	53	22.67	117	76	ⅢB-ⅢC	0	0	0	0	0	1	1	1	0	3	126	0.160317	10.5952	42.8048	167	24.8268	0.0230159	0.0985366	6.42	4.04	63.00	25.20	1.62	0.13	2	0.58	134.00	267.00	41.00	24.00	19.70	177.20	177.20	54.60	0.08	4.20	2.29	4.72
1137510	1	53	23.12	110	70	ⅡA	0	0	0	0	1	1	1	1	0	2	84	0.0420561	4.31776	9.71495	306.9	3.59453	0.00691589	0.0571066	5.91	2.25	38.00	53.50	3.16	0.08	2	0.37	130.00	231.00	39.40	19.70	35.20	145.10	145.10	87.00	0.05	4.30	2.40	6.02
1137932	1	26	24.8	108	80	ⅢC	0	0	0	0	0	1	1	1	0	3	126	0.111749	8.19672	33.5246	226.9	15.7566	0.0128415	0.0931663	7.90	4.09	51.80	36.60	2.89	0.2	5.2	0.47	150.00	300.00	43.90	18.10	25.40	151.90	151.90	64.40	0.08	3.90	2.44	4.38
1138158	2	68	21.5	138	89	IIIA	0	0	0	1	0	0	0	1	0	5	120	0.127599	7.49104	26.6681	183.1	11.4673	0.0154122	0.0816514	5.84	3.56	60.90	27.90	1.63	0.12	3.8	0.43	131.00	209.00	43.60	19.00	16.00	174.00	174.00	72.00	0.12	3.40	2.44	5.63
1138440	1	64	23.44	110	70	Ⅲ	0	0	0	0	1	1	1	1	0	5	210	0.104583	10.0833	25.3092	171.6	9.1113	0.015	0.0486434	3.88	2.51	64.70	24.00	0.93	0.14	6.7	0.36	134.00	242.00	51.60	16.00	12.00	140.00	140.00	108.00	0.06	4.50	2.53	6.01
1138571	1	73	21.09	104	77	ⅣB	0	0	0	0	0	1	0	1	0	5	210	0.116162	10.101	34.8485	192.2	18.4697	0.0178451	0.0789474	5.86	3.45	58.90	29.70	1.74	0.23	5.9	0.53	145.00	300.00	43.70	20.60	41.70	151.70	151.70	78.70	0.07	4.50	2.37	5.20
1138773	1	56	20.94	120	70	ⅢC	1	2	2	0	0	0	1	1	0	1	42	0.0596154	4.03846	8.76346	222.9	4.11883	0.0129121	0.0530562	4.94	2.17	44.00	36.40	1.80	0.42	8.5	0.47	155.00	147.00	40.90	24.00	43.00	147.00	147.00	95.00	0.07	5.30	2.48	4.67
1138815	1	56	24.14	153	81	ⅢB	0	0	0	1	0	0	0	1	0	6	210	0.0765625	8.84375	21.6672	197.5	10.6169	0.0153125	0.0653333	4.69	2.45	52.30	32.00	1.50	0.42	9.8	0.49	97.00	283.00	37.50	13.00	14.00	133.00	133.00	67.00	0.07	3.60	2.35	4.58
1139247	2	59	19.92	124	73	IIB	1	5	3	0	0	0	0	1	0	8	140	0.260795	19.6591	90.2352	121.3	47.8247	0.0301136	0.137838	6.36	4.59	72.20	17.60	1.12	0.12	2.2	0.53	78.00	346.00	33.30	14.00	9.00	223.00	223.00	52.00	0.11	3.86	2.18	4.02
1139417	1	68	19.53	112	73	IIB	0	0	0	1	1	1	1	1	0	6	210	0.289498	13.6073	86.2703	158.1	57.8011	0.0305936	0.130453	9.14	6.34	69.40	21.90	2.00	0.17	2.5	0.67	164.00	298.00	48.60	20.70	17.20	148.60	148.60	98.60	0.09	4.20	2.63	8.72
1139484	1	70	22.06	154	83	ⅣB	0	0	0	1	1	1	1	1	0	3	84	0.224757	14.6602	67.8767	149.1	35.9747	0.0257282	0.100434	6.93	4.63	66.90	20.60	1.43	0.19	5.3	0.53	125.00	302.00	46.10	25.00	13.40	167.90	167.90	122.00	0.09	4.80	2.52	7.32
1139736	1	50	22.77	120	70	ⅡB	0	0	0	0	0	1	1	2	0	6	252	0.0787692	5.87692	15.0449	200.4	7.07111	0.0144615	0.0675462	4.59	2.56	55.70	32.50	1.49	0.15	3.2	0.47	129.00	191.00	37.90	18.00	23.00	120.00	120.00	64.00	0.08	4.50	2.15	4.47
1139769	1	62	21.51	115	75	ⅢB	0	0	0	0	0	0	1	1	0	6	168	0.0376812	4.49275	7.0087	249.1	1.68209	0.0057971	0.0370546	3.19	1.56	48.90	41.40	1.32	0.11	4.3	0.24	150.00	186.00	42.10	17.00	12.00	179.00	179.00	78.00	0.05	4.50	2.48	4.71
1139908	1	58	23.88	120	70	ⅢB	0	0	0	0	0	0	1	1	0	6	294	0.142268	7.04467	29.1649	186.8	16.9157	0.0199313	0.100242	7.08	4.14	58.40	29.10	2.06	0.52	7	0.58	140.00	205.00	41.30	10.00	15.00	130.00	130.00	77.00	0.05	4.20	2.25	4.74
1140522	1	63	19.16	100	63	ⅣA	0	0	0	0	0	0	1	1	0	1	42	0.0855705	4.49664	11.4664	187.8	3.89859	0.0114094	0.0657216	4.63	2.55	55.20	29.80	1.38	0.28	6	0.34	122.00	134.00	38.80	10.20	6.50	126.60	126.60	74.20	0.06	3.50	2.38	4.58
1140592	1	59	21.56	100	60	ⅡA	0	0	0	0	1	1	1	1	0	1	42	0.224895	9.2827	49.4768	157.5	26.7175	0.0227848	0.136667	8.26	5.33	64.60	23.70	1.96	0.42	5.6	0.54	149.00	220.00	39.00	10.50	12.70	108.20	108.20	96.90	0.10	3.60	2.39	8.95
1140772	2	50	23.44	126	91	ⅣB	0	0	0	1	0	0	0	1	0	4	168	0.117895	9.26316	20.7495	136.2	7.05482	0.0178947	0.0543689	3.27	2.24	68.50	19.00	0.62	0.09	2	0.34	126.00	176.00	41.20	45.50	24.00	158.20	158.20	58.40	0.06	4.50	2.37	5.10
1140784	1	64	26.22	142	89	ⅢB	1	1	1	1	1	1	1	1	0	2	49	0.308743	13.7158	77.4945	141.5	55.7961	0.0393443	0.113	8.58	5.65	65.90	18.30	1.57	0.59	12.6	0.72	163.00	251.00	50.00	31.00	47.00	154.00	154.00	67.00	0.09	4.40	2.68	9.26
1140969	1	55	18.21	130	80	ⅢA	0	0	0	0	0	0	1	1	0	6	252	0.114533	9.9654	32.9855	185.3	16.8226	0.0176471	0.0811275	5.71	3.31	58.00	28.90	1.65	0.16	5.4	0.51	133.00	288.00	40.80	19.00	9.00	172.00	172.00	78.00	0.09	3.80	2.33	3.78
1141226	2	66	21.08	115	74	ⅢB	0	0	0	0	0	0	0	1	0	3	126	0.0182994	3.32717	3.2939	312.4	0.625841	0.00351201	0.0236277	2.83	0.99	35.00	54.10	1.53	0.1	3.5	0.19	101.00	180.00	41.90	13.80	3.60	119.90	119.90	61.00	0.05	3.50	2.21	5.53
1141291	2	68	18.59	139	73	ⅢC	1	1	1	1	0	0	0	1	0	6	126	0.0931343	7.73134	24.1218	209	13.0258	0.0161194	0.0751807	5.82	3.12	53.60	33.50	1.95	0.37	7.7	0.54	95.00	259.00	41.50	26.00	9.00	161.00	161.00	74.00	0.06	4.60	2.18	3.97
1142065	1	66	25.82	120	80	ⅢB	0	0	0	1	1	1	1	1	0	2	98	0.0457534	5.06849	8.46438	219.1	3.04718	0.00986301	0.0456284	3.42	1.67	48.90	36.50	1.25	0.13	3.3	0.36	128.00	185.00	36.60	9.00	18.00	116.00	116.00	53.00	0.10	3.40	2.41	13.17
1142210	1	60	24.9	110	70	ⅢB	0	0	0	0	0	1	1	1	0	6	336	0.14321	10.3704	36.0889	163.8	16.6009	0.01893	0.0822695	5.40	3.48	64.40	24.30	1.31	0.12	2.2	0.46	134.00	252.00	42.30	24.00	37.00	130.00	130.00	73.00	0.10	4.40	2.45	5.31
1142279	1	37	23.14	122	78	ⅢB	0	0	0	0	0	1	1	1	0	4	168	0.122764	6.95122	20.9927	164.1	7.13751	0.0138211	0.0734793	4.71	3.02	64.20	24.60	1.16	0.23	5.1	0.34	98.00	171.00	41.10	17.00	12.00	156.00	156.00	60.00	0.06	3.90	2.49	4.36
1142535	2	46	26.04	140	78	ⅡA	0	0	0	1	0	0	0	1	0	5	210	0.0630814	5.69767	12.364	212.7	2.96735	0.00697674	0.053317	3.81	2.17	57.00	34.40	1.31	0.15	3.1	0.24	90.00	196.00	40.70	11.70	10.10	129.30	129.30	46.70	0.05	3.80	2.15	4.77
1142691	1	67	21.61	97	63	ⅡB	0	0	0	1	0	0	1	1	0	6	252	0.168199	15.1341	66.4387	171.7	46.5071	0.0268199	0.106553	7.48	4.39	58.60	26.10	1.95	0.41	5.5	0.70	111.00	395.00	41.2	15.70	12.00	152.00	152.00	86.30	0.05	3.20	2.28	5.35
1143119	2	70	23.31	151	88	ⅡB	0	0	0	1	0	0	0	1	0	5	210	0.153704	10	49.8	200.2	32.37	0.0200617	0.130366	8.66	4.98	57.50	32.40	2.81	0.58	9.4	0.65	120.00	324.00	38.20	17.60	12.60	139.40	139.40	42.20	0.06	3.10	2.15	4.95
1143426	2	42	15.79	112	73	ⅢC	0	0	0	0	0	0	0	1	0	2	70	0.027673	4.63312	6.11572	282.2	3.48596	0.0119497	0.0302059	3.77	1.32	35.00	47.70	1.80	0.07	1.9	0.57	118.00	221.00	43.70	33.00	12.00	142.00	142.00	50.00	0.08	3.80	2.35	4.33
1143982	1	63	22.31	120	70	Ⅲc	1	4	4	0	1	0	0	1	0	2	42	0.0474093	3.8601	7.06399	229.6	1.83664	0.00673575	0.05	3.73	1.83	49.00	38.60	1.44	0.14	3.8	0.26	124.00	149.00	36.60	23.00	17.00	173.00	173.00	49.00	0.05	3.70	2.27	4.54
1144419	1	67	22.49	124	84	ⅣA	0	0	0	0	0	1	1	1	0	5	280	0.217112	7.80749	31.6984	134.2	12.6794	0.0213904	0.0997543	5.68	4.06	71.40	18.70	1.06	0.08	3.1	0.40	129.00	146.00	40.70	18.20	7.30	134.20	134.20	84.30	0.06	4.10	2.00	4.30
1144500	2	63	18.83	108	74	ⅢB	0	0	0	0	0	0	0	1	0	6	252	0.060221	7.92818	17.2834	218.9	5.70353	0.00911602	0.0575198	4.03	2.18	54.10	36.20	1.46	0.03	1.5	0.33	121.00	287.00	37.90	15.00	10.00	170.00	170.00	58.00	0.07	4.05	2.32	3.59
1144950	2	53	20.93	122	88	ⅢB	0	0	0	0	0	0	0	1	0	4	168	0.0683544	2.24684	4.85316	199.4	2.52365	0.0164557	0.0521739	4.02	2.16	53.80	31.60	1.27	0.03	1.1	0.52	124.00	71.00	41.40	68.10	58.20	211.50	211.50	56.80	0.09	4.50	2.28	4.35
1145431	1	68	23.88	114	77	ⅡB	0	0	0	1	0	1	0	1	0	6	252	0.0657738	7.55952	16.7065	206.5	8.35327	0.014881	0.0574026	4.88	2.21	45.40	33.60	1.64	0.33	9.8	0.50	118.00	254.00	38.50	21.70	11.80	169.20	169.20	73.10	0.06	4.20	2.20	3.71
1145772	1	62	19.29	140	98	ⅢC	0	0	0	1	0	0	0	1	0	2	84	0.0595506	8.65169	13.7562	172.2	6.87809	0.0187266	0.0410853	3.07	1.59	51.80	26.70	0.82	0.23	4	0.50	154.00	231.00	38.70	55.00	38.00	168.00	168.00	75.00	0.07	3.90	2.26	3.96
1145929	1	46	23.18	112	72	ⅡA	0	0	0	0	0	1	1	1	0	1	42	0.0754808	7.21154	22.6442	248.8	13.1337	0.0139423	0.0769608	6.57	3.14	47.80	41.60	2.73	0.19	3	0.58	161.00	300.00	40.80	23.00	26.70	157.40	157.40	65.70	0.07	4.20	2.16	4.56
1146122	1	33	20.7	122	83	IIIB	0	0	0	0	0	1	1	1	0	2	84	0.138489	10.6115	40.8543	179.2	22.8784	0.0201439	0.0957711	6.52	3.85	59.00	27.80	1.81	0.23	9.9	0.56	143.00	295.00	40.20	12.00	9.00	146.00	146.00	69.00	0.05	4.30	2.22	4.45
1147256	2	45	18.03	93	66	ⅢB	0	0	0	0	0	1	1	1	0	2	84	0.0863481	5.9727	15.1109	178.8	7.55546	0.0170648	0.0783282	4.58	2.53	55.20	29.30	1.34	0.18	3.9	0.50	115.00	175.00	32.30	15.00	8.00	143.00	143.00	71.00	0.04	3.05	2.03	3.83
1148768	1	68	24.31	154	97	ⅢB	0	0	0	1	1	1	1	1	0	5	210	0.513333	22	84.7	66	36.421	0.0573333	0.135088	4.64	3.85	83.00	7.50	0.35	0.16	3.4	0.43	148.00	165.00	28.50	18.00	12.00	324.00	324.00	90.00	0.08	3.80	2.25	10.19
1149661	1	47	17.65	130	80	ⅣB	0	0	0	0	0	0	1	1	1	3	4.5	0.193151	9.95434	42.1068	153.8	26.5273	0.0287671	0.0954853	6.49	4.23	65.20	21.90	1.42	0.25	4.2	0.63	131.00	218.00	44.30	23.00	23.00	174.00	174.00	68.00	0.08	4.20	2.50	7.85
6000538	1	37	26.4	121	84	IIIB	0	0	0	0	0	1	1	1	0	8	240	0.169697	7.80303	34.9576	179.94	19.9258	0.0215909	0.0934501	7.58	4.48	59.10	26.40	2.00	0.39	8.7	0.57	174.00	206.00	47.94	28.63	27.74	216.09	216.09	74.29	0.05	3.20	2.43	5.00
6000832	1	58	20.76	118	80	ⅢB	1	5	3	0	1	1	1	1	0	10	210	0.890435	33.913	347.27	95.5	166.689	0.0417391	0.269474	12.32	10.24	83.10	11.50	1.42	0.32	6.3	0.48	106.00	390.00	38.00	30.00	18.00	130.00	130.00	65.00	0.09	4.10	2.65	4.74
6001082	2	71	19.2	113	68	ⅢA	1	3	2	0	0	0	0	1	0	2	42	0.0885714	9.14286	25.5086	200.1	17.0907	0.0212698	0.065493	5.78	2.79	48.30	31.50	1.82	0.36	7.3	0.67	113.00	288.00	42.60	24.00	12.00	173.00	173.00	45.00	0.11	3.50	2.30	4.77
6003051	2	29	19.2	115	65	ⅡB	1	1	1	0	0	0	0	1	0	4	84	0.0542146	6.55172	18.5414	309.7	6.11866	0.00632184	0.0581109	7.47	2.83	37.90	52.20	3.90	0.4	10.6	0.33	139.00	342.00	48.70	16.70	15.00	145.00	145.00	64.80	0.05	3.74	2.39	5.27
6003290	1	73	14.98	154	97	ⅡA	0	0	0	1	0	1	1	1	0	2	42	1.29825	50	370	73.7	214.6	0.101754	0.163717	8.80	7.40	84.10	5.70	0.50	0.45	9.6	0.58	141.00	285.00	45.20	25.50	14.90	191.00	191.00	78.10	0.10	3.19	2.33	5.81
6003434	1	49	26.93	115	73	Ⅱa	0	0	0	0	0	1	1	1	0	6	240	0.146586	12.2088	44.5622	167.4	10.6949	0.00963855	0.0850816	6.23	3.65	58.60	24.90	1.55	0.73	11.7	0.24	142.00	304.00	42.90	27.00	63.60	137.00	137.00	69.70	0.07	4.06	2.36	5.22
6003540	1	57	18.78	148	96	ⅢB	1	2	1	1	0	1	1	1	0	8	168	0.244149	12.5	57.375	137.1	30.4087	0.0281915	0.106497	6.51	4.59	70.50	18.80	1.22	0.43	4.2	0.53	161.00	235.00	43.10	17.00	15.30	152.00	152.00	82.50	0.05	3.84	2.32	4.70
6003972	1	52	27.51	147	85	Ⅳ	0	0	0	1	0	1	1	1	0	6	240	0.187793	5.6338	22.5352	148.3	9.69014	0.0201878	0.0956938	6.26	4.00	63.90	21.30	1.33	0.38	6	0.43	141.00	120.00	41.80	23.20	42.30	153.00	153.00	90.50	0.08	4.10	2.35	4.63
6004429	1	63	19.27	111	74	ⅢB-ⅢC	0	0	0	0	0	1	1	1	0	3	105	0.082716	6.62551	13.3173	166.5	2.79663	0.00864198	0.0446667	3.11	2.01	64.60	24.30	0.75	0.1	3.2	0.21	107.00	161.00	45.00	15.10	21.50	126.00	126.00	65.20	0.07	3.90	2.44	11.94
6004837	1	53	23.01	123	74	ⅡA-ⅢC	1	2	1	0	0	1	1	1	0	6	105	0.14749	9.92278	37.905	174.4	11.7506	0.0119691	0.085078	6.36	3.82	60.10	25.90	1.65	1	18.4	0.31	133.00	257.00	44.90	16.00	14.50	148.00	148.00	74.20	0.07	3.58	2.27	5.01
6005346	1	58	24.92	125	74	Ⅳ	0	0	0	1	0	1	1	1	0	6	126	0.229448	13.865	51.8552	119.9	20.7421	0.0245399	0.0973958	5.14	3.74	72.70	16.30	0.84	0.19	3.5	0.40	149.00	226.00	38.40	25.70	47.20	207.00	207.00	67.40	0.11	3.90	2.33	4.90
6005633	2	70	20.2	113	83	Ⅱb	1	2	2	0	0	0	0	1	0	10	175	0.302151	10.7527	60.4301	133.8	18.7333	0.0166667	0.137745	7.53	5.62	74.60	18.60	1.40	0.22	5.6	0.31	109.00	200.00	40.80	14.40	9.50	209.00	209.00	55.90	0.05	3.73	2.26	4.82
6006560	2	69	23.11	153	83	ⅢA	0	0	0	1	1	0	0	1	0	6	210	0.0962264	3.96226	10.1038	182	1.31349	0.00490566	0.0515152	3.92	2.55	65.10	26.50	1.04	0.14	6.7	0.13	119.00	105.00	49.50	16.80	13.80	208.00	208.00	130.60	0.07	3.97	2.54	6.79
6007628	1	59	23.71	142	73	ⅢB	1	2	2	1	0	0	0	1	0	6	126	0.254054	20.3604	114.832	154.4	43.6363	0.0171171	0.129954	8.15	5.64	69.20	22.20	1.81	0.26	5.7	0.38	73.00	452.00	43.40	16.00	13.50	198.00	198.00	82.70	0.06	4.00	2.38	5.70
6007751	1	74	21.34	152	70	ⅡA	0	0	0	1	0	1	1	1	0	1	72	0.182938	6.01896	23.2332	150.2	7.43462	0.0151659	0.0863535	5.55	3.86	69.50	21.10	1.17	0.38	3	0.32	142.00	127.00	44.70	28.20	20.90	163.00	163.00	121.10	0.08	4.17	2.41	8.68
6008218	1	53	30.12	153	90	IIIB	1	3	2	1	0	0	1	1	0	10	245	0.162705	8.52459	33.8426	163.7	13.537	0.0163934	0.0952038	6.38	3.97	62.10	24.40	1.56	0.26	4.8	0.40	119.00	208.00	41.70	14.30	19.50	156.00	156.00	71.40	0.07	3.63	2.33	4.97
6008273	2	53	28.62	114	66	ⅢB	0	0	0	0	0	0	0	1	0	6	252	0.0714724	6.50307	15.1521	201.4	4.39412	0.00889571	0.0606771	4.38	2.33	53.20	32.60	1.43	0.13	4.2	0.29	103.00	212.00	38.40	17.20	14.30	188.00	188.00	69.80	0.05	3.31	2.21	4.70
6008422	2	68	29.33	142	70	ⅢB	1	1	1	1	0	0	0	1	0	4	84	0.142231	10.6375	37.9757	164.3	14.051	0.014741	0.0920103	5.93	3.57	60.10	25.10	1.49	0.36	6.1	0.37	95.00	267.00	38.80	13.90	9.20	130.00	130.00	63.10	0.07	4.23	2.38	5.67
6008673	1	48	26.91	127	71	ⅡA	0	0	0	0	0	1	1	1	0	1	42	0.0739003	14.5455	36.6545	212.8	13.9287	0.0111437	0.0595745	4.67	2.52	53.80	34.10	1.59	0.29	4.4	0.38	73.00	496.00	42.30	25.00	17.80	194.00	194.00	75.70	0.04	3.64	2.35	5.93
6008787	1	38	19.05	120	81	ⅢB	1	2	2	0	0	0	1	1	0	6	147	0.115238	8.50794	30.8838	203.5	13.5889	0.0139683	0.078913	6.21	3.63	58.40	31.50	1.96	0.22	3.7	0.44	166.00	268.00	46.00	41.80	76.50	151.00	151.00	79.30	0.07	4.30	2.41	5.55
6008879	1	69	23.83	165	94	ⅡB	0	0	0	1	0	1	1	1	0	3	126	0.105944	10.6643	32.3129	179.7	6.46259	0.00699301	0.0825613	5.03	3.03	60.30	28.60	1.44	0.32	6	0.20	94.00	305.00	36.70	20.00	19.30	158.00	158.00	82.70	0.11	3.52	2.26	6.37
6008933	2	53	25.48	126	87	III	0	0	0	1	1	0	0	2	0	2	84	0.173846	12.1154	54.7615	168.8	26.8332	0.0188462	0.116495	7.86	4.52	57.60	26.00	2.04	0.92	10.8	0.49	107.00	315.00	38.80	10.00	7.50	152.00	152.00	44.90	0.06	3.78	2.40	7.73
6009046	1	61	27.34	130	90	Ⅱa	1	1	1	1	0	1	1	1	0	4	84	0.174906	6.62921	30.9584	179.5	14.2409	0.0172285	0.101522	7.47	4.67	62.60	26.70	1.99	0.29	6.8	0.46	159.00	177.00	46.00	30.80	47.20	186.00	186.00	82.60	0.05	3.68	2.36	6.33
6009068	1	50	20.45	143	98	IIA	0	0	0	1	0	1	1	1	0	7	294	0.130855	6.57993	23.1613	184.7	7.18001	0.0115242	0.0701195	5.73	3.52	61.40	26.90	1.54	0.29	6	0.31	155.00	177.00	50.20	24.90	20.00	157.00	157.00	70.50	0.06	3.90	2.48	4.64
6009211	1	65	25.39	97	67	ⅢB	0	0	0	0	0	0	1	1	0	1	42	0.091358	10.0309	29.6914	205.7	10.392	0.0108025	0.0677346	5.37	2.96	55.00	32.40	1.74	0.15	2.8	0.35	159.00	325.00	43.70	20.30	37.60	153.00	153.00	67.60	0.06	4.13	2.36	5.45
6009391	1	45	24.61	179	107	ⅣB	1	3	2	1	0	1	1	1	0	10	210	0.241553	13.0594	69.084	154.4	27.6336	0.0182648	0.117817	7.84	5.29	67.50	21.90	1.71	0.42	4.9	0.40	155.00	286.00	44.90	17.30	24.90	168.00	168.00	72.20	0.05	3.10	2.39	6.90
6009498	1	48	25.78	109	66	ⅢB	0	0	0	0	0	0	0	1	0	2	84	0.380488	13.9024	86.7512	120.7	39.038	0.027439	0.16124	8.38	6.24	74.50	16.40	1.37	0.21	3.3	0.45	128.00	228.00	38.70	17.60	24.40	138.00	138.00	87.40	0.05	3.94	2.35	4.50
6009984	1	62	18.94	121	78	ⅣB	1	1	1	0	0	1	1	1	0	4	98	1.83721	58.6047	462.977	64.8	199.08	0.1	0.182448	8.91	7.90	88.70	4.30	0.38	0.15	4.3	0.43	131.00	252.00	43.30	15.90	28.20	211.00	211.00	81.40	0.10	3.59	2.41	5.64
6010019	1	62	21.48	120	70	ⅢB	1	2	2	0	0	1	1	1	0	4	84	0.505422	15.1205	126.861	126.7	81.1909	0.0385542	0.191991	11.60	8.39	72.30	16.60	1.93	1.13	16.4	0.64	151.00	251.00	43.70	20.60	15.70	155.00	155.00	55.70	0.12	3.53	2.30	4.59
6010382	1	53	22.31	110	70	ⅢB	0	0	0	0	0	1	1	1	0	6	252	0.134513	9.29204	28.2478	157.4	8.47434	0.0132743	0.0684685	4.59	3.04	66.20	22.60	1.04	0.25	7.5	0.30	156.00	210.00	44.40	21.70	21.50	190.00	190.00	91.30	0.06	3.52	2.20	4.30
6010735	1	76	20.32	121	71	ⅢC	1	3	2	0	0	1	1	1	2	6	105	1.29423	51.3462	345.56	60.1	141.679	0.0788462	0.197361	7.68	6.73	87.60	5.20	0.40	0.68	13.5	0.41	103.00	267.00	34.10	25.60	15.70	190.00	190.00	53.00	0.04	3.65	2.06	4.31
6011618	1	63	23.83	107	77	Ⅲb	1	3	2	1	1	1	1	1	0	4	84	0.305464	11.1475	62.3148	130.8	24.3028	0.0213115	0.142239	7.55	5.59	74.00	18.30	1.38	0.2	4.9	0.39	123.00	204.00	39.30	14.50	14.50	170.00	170.00	61.80	0.08	4.10	2.41	5.09
6011834	1	61	22.49	118	68	ⅡC	1	1	1	0	0	1	1	1	0	2	42	0.206335	9.72851	44.362	146.4	14.6395	0.0149321	0.127019	6.55	4.56	69.50	22.10	1.45	0.36	7.9	0.33	111.00	215.00	35.90	66.40	109.00	172.00	172.00	78.40	0.06	3.13	2.36	4.30
6012451	1	52	24.65	120	70	ⅢB-ⅢC	1	3	2	0	0	1	1	1	0	14	294	0.197854	6.39485	29.4803	165.5	9.72848	0.0141631	0.0940816	6.98	4.61	66.10	23.30	1.62	0.28	8.1	0.33	145.00	149.00	49.00	17.80	26.90	147.00	147.00	88.70	0.06	3.84	2.30	15.84
6012581	2	36	17.07	110	68	ⅢB	1	1	1	0	0	0	0	1	0	6	105	0.3	14.9215	85.5	141.3	31.635	0.0193717	0.125109	7.81	5.73	73.40	19.10	1.49	0.49	14.5	0.37	113.00	285.00	45.80	16.90	12.80	107.00	107.00	59.90	0.06	3.71	2.33	4.40
6012971	1	64	23.51	121	58	IIB	0	0	0	1	0	0	0	1	0	6	252	0.114444	11.4444	35.3633	176.2	16.2671	0.017037	0.075	5.29	3.09	58.50	27.00	1.43	0.39	4.7	0.46	113.00	309.00	41.20	17.40	18.70	121.00	121.00	87.60	0.07	4.00	2.33	5.24
6013118	2	50	22.22	122	84	IIIC	1	1	1	0	0	1	0	1	0	10	196	0.193069	22.9208	89.3911	135.1	25.0295	0.0138614	0.11437	5.55	3.90	70.30	20.20	1.12	0.1	4	0.28	93.00	463.00	34.10	15.40	9.00	225.00	225.00	54.50	0.05	3.43	2.10	5.46
6013301	1	61	20.58	110	69	ⅡA	0	0	0	1	0	1	1	1	0	5	210	0.208889	14.0889	66.2178	156.7	17.8788	0.012	0.106335	6.69	4.70	70.30	22.50	1.51	0.19	3.4	0.27	127.00	317.00	44.20	17.00	11.60	169.00	169.00	83.10	0.05	4.38	2.39	4.79
6013397	2	64	20	120	70	Ⅲb	1	2	2	0	0	0	0	1	0	6	126	2.71765	46.0784	638.647	66.9	696.125	0.213725	0.334783	15.95	13.86	86.90	5.10	0.82	0.38	4.7	1.09	132.00	235.00	41.40	14.00	8.20	207.00	207.00	61.70	0.11	3.33	2.23	6.87
6013498	2	66	23.63	161	98	IIIB	0	0	0	1	0	1	1	1	0	6	252	0.163265	10.898	43.5918	165.3	16.5649	0.0155102	0.0934579	6.20	4.00	64.60	24.50	1.52	0.15	5.6	0.38	133.00	267.00	42.80	17.40	10.20	145.00	145.00	59.20	0.08	3.49	2.21	6.49
6013555	2	52	22.27	104	67	Ⅲb	1	1	1	0	0	0	0	1	0	2	42	0.153712	11.6157	40.8873	157	11.8573	0.0126638	0.0828235	5.21	3.52	67.70	22.90	1.19	0.31	8.2	0.29	129.00	266.00	42.50	14.40	11.00	168.00	168.00	57.80	0.08	3.81	2.29	8.18
6014111	1	63	20.2	103	71	Ⅰ	1	2	1	0	0	0	1	1	0	6	105	0.537	19.6	105.252	91.1	53.6785	0.051	0.130657	6.79	5.37	79.10	10.00	0.68	0.21	5.4	0.51	143.00	196.00	41.10	84.50	133.80	187.00	187.00	74.30	0.08	3.84	2.33	4.22
6014328	2	49	24.65	152	105	ⅢB	1	3	2	1	0	0	0	1	0	2	35	0.160094	15.493	52.831	150.3	13.7361	0.0122066	0.0778539	4.87	3.41	70.00	21.30	1.04	0.28	4.3	0.26	130.00	330.00	43.8	27.70	16.20	175.00	175.00	65.40	0.06	3.55	2.35	4.36
6014788	1	47	24.97	154	95	IV	0	0	0	1	0	0	0	1	0	5	210	0.0993846	15.3538	49.5929	206.5	22.8127	0.0141538	0.0734091	5.91	3.23	54.70	32.50	1.92	0.14	4.4	0.46	113.00	499.00	44.00	30.20	25.30	209.00	209.00	89.60	0.06	4.54	2.19	6.66
6014920	2	73	20	155	82	IV	1	2	1	1	1	0	0	1	0	6	105	0.479699	25.7895	164.537	108.9	65.8147	0.0300752	0.150472	8.09	6.38	78.90	13.30	1.08	0.4	11.5	0.40	110.00	343.00	42.4	15.40	9.70	142.00	142.00	60.90	0.08	4.14	2.30	5.30
6015328	1	57	21.87	111	77	ⅡA	1	2	2	0	0	1	1	1	0	8	112	0.315116	17.3256	93.9047	123.9	57.2818	0.0354651	0.143008	7.76	5.42	69.80	17.20	1.34	0.54	8.4	0.61	113.00	298.00	37.90	23.50	12.70	187.00	187.00	97.50	0.04	3.92	2.11	4.42
6016070	1	33	30.47	119	72	ⅡB	0	0	0	0	0	1	1	1	0	5	210	0.173617	15.0213	61.2868	167	22.6761	0.0157447	0.0824242	6.36	4.08	64.10	23.50	1.50	0.31	3.9	0.37	135.00	353.00	49.50	34.70	40.30	166.00	166.00	93.00	0.05	4.58	2.41	5.14
6016193	1	53	20.96	116	74	IIIC	1	2	2	0	0	1	1	1	0	8	168	0.132982	4.70175	17.8196	188.9	6.77147	0.0133333	0.081681	6.09	3.79	62.20	28.50	1.74	0.31	4.3	0.38	146.00	134.00	46.40	19.80	19.60	148.00	148.00	96.60	0.06	4.32	2.43	4.73
6019686	1	53	26.9	139	87	ⅢC	1	2	2	0	1	1	1	1	0	4	84	0.181308	9.57944	37.1682	155.7	12.2655	0.0154206	0.0796715	5.48	3.88	70.80	21.40	1.17	0.12	2.8	0.33	144.00	205.00	48.70	16.90	17.90	140.60	140.60	67.10	0.06	4.10	2.53	7.00
