# Supplementary material for: Risk factors for fluoropyrimidine-induced cardiotoxicity in colorectal cancer: A retrospective cohort study and establishment of a prediction nomogram for 5-FU induced cardiotoxicity
Source: Front Oncol. 2023 Mar 1;13:1017237. doi: 10.3389/fonc.2023.1017237 (PMC10016093; doi:10.3389/fonc.2023.1017237)
Supplement: Supplementary file 3 [file Table_2.xls]

## Sheet: 结果集
ID	Sex	age	BMI	SBP	DSP	stage	cardiotoxicity	clinical manifestation	CTCAE	cardiovascular and cerebrovascular	endocrine	drink	smoke	chemotherapyregimens	targeted drug	cycle	Dosage of fluorouracil（g)	NLR	PLR	SII	PIV	PNI	MLR	NAR	WBC	Ne#	Ne%	LY#	LY%	M#	EOS#	EOS%	HGB	PLT	ALB	AST	ALT	LDH	UA	Scr	BUN/Scr	K	Ca	GLU
1032351	2	44	21.64	120	70	IIIB	0	0	0	0	0	0	0	1	0	2	7.5	0.176064	13.9362	46.1287	21.2192	132.9	0.0244681	0.08509	4.99	3.31	66.40	18.80	0.94	0.46	0.2	3.9	89.00	262.00	38.90	23.00	11.00	359.00	359.00	67.00	0.09	4.00	2.26	4.79
1037204	1	71	21.87	113	71	ⅣA	1	3	2	1	0	1	1	1	0	2	4.66	0.151049	9.44056	40.7832	21.6151	185.45	0.0185315	0.101767	7.83	4.32	55.20	28.60	2.24	0.53	0.68	12.7	130.00	270.00	42.45	26.47	24.27	183.27	183.27	78.64	0.09	4.50	2.52	5.45
1048606	1	49	36.48	106	67	I	1	1	1	1	0	1	1	1	0	6	15.9	0.125298	6.51786	27.4402	13.7201	212.8	0.014881	0.0939732	7.40	4.21	56.90	33.60	2.49	0.50	0.19	3.5	169.00	219.00	44.80	36.00	62.00	221.00	221.00	70.00	0.07	3.50	2.41	6.01
1052784	1	72	31.25	109	68	ⅢA	1	3	1	1	1	1	1	2	0	2	0.4	0.146154	8.07692	30.6923	18.1085	172.1	0.0226923	0.0902613	6.22	3.80	61.10	26.00	1.62	0.59	0.2	3.1	157.00	210.00	42.10	21.00	19.00	142.00	142.00	96.00	0.13	4.50	2.34	10.68
1053634	1	40	26.03	110	70	Ⅲ	0	0	0	0	0	0	0	1	1	5	25.8	0.147343	4.7343	14.4396	4.62068	142.04	0.0154589	0.0791386	4.64	3.05	65.80	20.70	0.96	0.32	0.64	20.8	115.00	98.00	38.54	20.30	17.02	173.56	173.56	64.94	0.05	4.00	2.27	4.53
1056015	1	66	15.6	112	74	IIB	1	2	2	0	0	1	1	1	0	2	5.8	0.154077	10.1717	36.5163	10.2246	156.4	0.0120172	0.0899749	5.38	3.59	66.70	23.30	1.25	0.28	0.18	3.8	128.00	237.00	39.90	26.60	19.70	256.00	256.00	53.80	0.06	4.10	2.34	5.15
1057022	1	48	21.97	115	78	ⅢC	0	0	0	0	0	0	0	1	0	3	14.25	0.114773	4.54545	13.7727	7.43727	176.1	0.0204545	0.0687075	5.11	3.03	59.30	26.40	1.35	0.54	0.13	4.2	131.00	120.00	44.10	21.10	30.70	118.20	118.20	64.50	0.06	4.10	2.73	4.34
1058321	2	59	30.47	110	70	ⅢC	0	0	0	0	0	0	0	1	0	5	20	0.0875	5.51136	16.975	6.79	218	0.0113636	0.0733333	5.66	3.08	54.30	35.20	1.99	0.40	0.18	4	147.00	194.00	42.00	17.00	11.00	166.00	166.00	55.00	0.10	4.20	2.36	5.32
1059788	2	60	33.33	126	86	ⅡA	0	0	0	0	0	1	0	1	0	2	9.74	0.0932075	7.16981	17.7094	8.50053	171.73	0.0181132	0.062962	4.04	2.47	61.20	26.50	1.07	0.48	0.02	0.9	115.00	190.00	39.23	20.89	7.67	202.43	202.43	64.70	0.07	3.60	2.18	3.79
1069201	1	80	20.96	160	80	ⅣA	1	2	2	1	0	1	1	1	0	2	2.1	0.755556	36.8889	125.422	72.7449	64.7	0.128889	0.0805687	4.49	3.40	75.80	4.50	0.20	0.58	0.06	2.1	104.00	166.00	42.20	32.00	6.00	190.00	190.00	77.00	0.08	3.80	2.22	5.05
1076910	1	34	17.65	122	60	Ⅲ	0	0	0	0	0	1	1	1	0	2	6.3	0.48381	15.9048	80.7962	37.9742	96	0.0447619	0.116782	6.29	5.08	80.70	10.50	0.66	0.47	0.11	1.4	119.00	167.00	43.50	16.00	12.00	108.00	108.00	60.00	0.08	3.80	2.24	4.36
1076939	2	76	20.78	138	79	ⅡB	0	0	0	1	1	0	0	1	0	3	11.9	0.432331	18.797	108.083	79.9812	110.7	0.0556391	0.13009	7.70	5.75	74.70	13.30	1.02	0.74	0.18	6.8	132.00	250.00	44.20	18.00	13.00	189.00	189.00	41.00	0.11	3.80	2.26	7.61
1076985	2	46	20.83	115	75	ⅢB	0	0	0	0	0	0	0	1	0	3	12	0.195288	17.0681	63.6639	29.922	134.2	0.0246073	0.0963824	5.39	3.73	69.20	19.10	1.03	0.47	0.24	7.3	102.00	326.00	38.70	17.00	6.00	158.00	158.00	56.00	0.08	2.90	2.38	5.28
1077522	2	69	20.81	112	72	Ⅲc	1	1	1	0	0	0	0	1	0	7	16.1	0.233913	15.5652	41.8704	15.0734	97.81	0.0313043	0.0667328	3.60	2.69	74.50	11.50	0.42	0.36	0.11	2.8	125.00	179.00	40.31	20.39	9.01	149.29	149.29	64.74	0.08	4.20	2.42	4.35
1077842	1	68	20.38	139	81	ⅣA	0	0	0	0	0	1	1	1	1	2	6.5	0.266667	16.1842	98.4	96.432	154.4	0.0429825	0.150495	9.59	6.08	63.50	22.80	2.19	0.98	0.26	3.4	131.00	369.00	40.40	29.00	34.00	203.00	203.00	77.00	0.10	4.50	2.30	5.19
1078107	1	32	25.39	112	68	ⅢC	1	2	2	0	0	0	0	1	1	2	3.35	0.141627	7.51196	22.2354	6.22591	147.26	0.0133971	0.0692236	4.40	2.96	67.20	20.90	0.92	0.28	0.35	6.2	140.00	157.00	42.76	22.85	13.64	138.38	138.38	58.61	0.13	3.80	2.36	4.84
1078899	1	41	22.5	122	77	ⅢB	0	0	0	0	0	1	1	1	0	6	13.5	0.0818548	5.92742	12.0327	5.77568	165.4	0.0193548	0.0490338	3.43	2.03	59.20	24.80	0.85	0.48	0.07	1.7	151.00	147.00	41.40	46.00	82.00	160.00	160.00	62.00	0.10	3.80	2.29	4.31
1078965	1	72	24.44	109	69	ⅢB	1	3	2	0	0	0	0	1	0	6	19.8	0.115972	9.93056	16.584	9.78458	105.15	0.0409722	0.0503771	3.27	1.67	51.10	14.40	0.47	0.59	0.96	25.3	81.00	143.00	33.15	21.90	12.42	163.06	163.06	53.62	0.08	3.20	2.10	4.35
1079680	1	70	19.53	120	70	Ⅲ	0	0	0	0	0	0	0	1	0	6	10	0.193464	17.2549	51.0745	26.048	110.9	0.0333333	0.0860465	5.16	2.96	57.40	15.30	0.79	0.51	0.84	17.2	107.00	264.00	34.40	32.00	25.00	176.00	176.00	75.00	0.13	3.70	2.21	5.56
1079967	1	72	23.18	132	76	Ⅲc	0	0	0	1	0	1	1	1	0	1	3.375	0.787013	43.6364	264.436	126.929	78	0.0623377	0.153418	7.16	6.06	84.70	7.70	0.55	0.48	0.08	1.6	96.00	336.00	39.50	16.00	9.00	148.00	148.00	98.00	0.05	3.00	2.38	6.07
1080383	2	50	17.6	128	88	Ⅳ	0	0	0	0	0	0	0	1	0	8	15.5	0.118627	12.1078	29.301	13.4785	139.67	0.022549	0.0642421	3.96	2.42	61.20	20.40	0.81	0.46	0.63	11	91.00	247.00	37.67	32.19	8.92	321.54	321.54	42.85	0.06	4.20	2.26	4.46
1081490	2	50	17.85	100	65	ⅢC	0	0	0	0	0	1	1	1	0	4	11	0.605	66.5	321.86	144.837	81.5	0.05625	0.116627	5.86	4.84	82.60	8.00	0.47	0.45	0.18	4.9	94.00	532.00	41.50	23.00	22.00	109.00	109.00	83.00	0.10	4.20	2.47	6.45
1081555	1	58	19.61	102	68	ⅡA	0	0	0	0	0	1	1	1	2	1	4.5	0.0316872	2.16049	3.32716	1.09796	286.5	0.00679012	0.0354023	3.85	1.54	39.90	48.60	1.87	0.33	0.13	2.8	163.00	105.00	43.50	42.00	38.00	194.00	194.00	51.00	0.06	3.90	2.36	7.28
1082378	2	67	20	118	68	Ⅲb	0	0	0	0	1	0	0	1	0	5	15.1	0.0355769	4.08654	6.04808	2.05635	246.31	0.00817308	0.0386322	3.48	1.48	42.50	41.60	1.45	0.34	0.01	4.5	117.00	170.00	38.31	33.90	21.82	149.67	149.67	47.94	0.11	4.50	2.31	4.51
1082582	1	70	21.48	110	70	IIIB	0	0	0	0	0	0	0	1	0	3	9	0.0864662	11.5414	26.5451	7.69808	178.6	0.0109023	0.0504386	4.14	2.30	55.70	26.60	1.10	0.29	0.28	6.9	127.00	307.00	45.60	20.00	11.00	157.00	157.00	68.00	0.06	4.20	2.38	7.52
1082879	2	78	17.85	120	70	Ⅰ	0	0	0	0	1	0	0	1	0	1	2	0.205732	11.2739	36.4146	21.1205	124.7	0.0369427	0.0699134	4.91	3.23	65.80	15.70	0.77	0.58	0.24	6.6	139.00	177.00	46.20	38.00	20.00	200.00	200.00	71.00	0.11	4.10	2.42	5.41
1083507	2	64	29.28	113	83	Ⅳ	0	0	0	0	0	0	0	1	0	3	7.5	0.0772563	11.8051	25.2628	9.09461	169.1	0.0129964	0.0699346	3.93	2.14	54.50	27.70	1.09	0.36	0.34	8.9	97.00	327.00	30.60	26.00	2.00	195.00	195.00	74.00	0.09	3.00	1.96	5.34
1083618	1	61	24.16	139	89	ⅢA	0	0	0	0	0	1	1	1	0	3	11.25	0.123183	8.09689	28.8249	13.5477	196.29	0.016263	0.0687391	5.85	3.56	60.90	28.90	1.69	0.47	0.22	4.5	153.00	234.00	51.79	28.21	39.10	190.56	190.56	72.41	0.08	3.90	2.27	4.97
1083712	2	51	19.11	121	70	IV	0	0	0	0	0	0	0	1	0	2	3	0.259677	19.0323	91.9258	51.4785	130	0.0301075	0.130541	6.84	4.83	70.60	18.60	1.27	0.56	0.25	4.9	85.00	354.00	37.00	26.00	19.00	247.00	247.00	33.00	0.10	3.80	2.34	4.54
1083731	1	46	20.2	110	70	ⅡA-B	0	0	0	0	0	1	1	1	0	2	7.5	0.20303	12.1818	40.8091	17.1398	125.1	0.0254545	0.0786385	4.96	3.35	67.40	16.50	0.82	0.42	0.18	3.6	158.00	201.00	42.60	19.00	34.00	137.00	137.00	79.00	0.09	4.00	2.44	4.94
1084068	1	44	21.91	120	70	Ⅳ	0	0	0	0	0	0	1	1	0	4	9.5	0.32381	14.8413	60.5524	38.148	103.82	0.05	0.099951	5.65	4.08	72.20	12.60	0.71	0.63	0.18	3.4	111.00	187.00	40.82	14.23	12.60	120.42	120.42	45.37	0.05	3.90	2.27	5.28
1084339	1	20	17.63	116	80	Ⅳ	0	0	0	0	0	0	1	1	0	1	3.25	0.176577	9.14414	35.845	18.9979	161.1	0.0238739	0.0782435	6.18	3.92	63.50	22.20	1.37	0.53	0.14	2.2	154.00	203.00	50.10	20.00	13.00	234.00	234.00	67.00	0.05	4.30	2.59	4.40
1084385	2	78	21.43	136	84	I	0	0	0	1	0	0	0	1	1	10	26	0.201442	11.5385	48.3462	17.4046	143.5	0.0173077	0.106076	5.96	4.19	70.40	20.80	1.24	0.36	0.14	5.8	132.00	240.00	39.50	21.00	19.00	224.00	224.00	72.00	0.08	4.20	2.42	3.98
1084574	2	70	19.15	120	70	Ⅳ	0	0	0	1	0	1	0	1	0	2	4.5	0.211111	14.9383	51.0889	23.5009	114.6	0.0283951	0.101786	5.23	3.42	65.30	16.20	0.85	0.46	0.34	7.3	83.00	242.00	33.60	21.00	10.00	159.00	159.00	46.00	0.09	3.60	2.19	4.44
1084640	1	56	21.6	140	80	ⅢA	0	0	0	1	0	1	1	1	0	3	7.25	0.335417	5.76389	27.8396	14.4766	113.4	0.0361111	0.116667	6.44	4.83	75.00	14.40	0.93	0.52	1.29	24.9	99.00	83.00	41.40	15.29	11.40	342.09	342.09	97.69	0.05	2.90	2.55	6.20
1084871	2	56	22.07	128	73	ⅡB	0	0	0	0	0	0	0	1	0	3	9	0.133473	11.0042	35.1033	29.4868	154.48	0.0351464	0.091195	5.60	3.19	56.90	23.90	1.34	0.84	0.1	1.8	94.00	263.00	34.98	30.27	10.27	575.27	575.27	58.43	0.06	4.00	2.11	4.67
1085019	2	63	24.53	115	72	I	0	0	0	1	1	0	0	1	0	4	12	0.232558	9.59302	38.3721	24.1744	129.15	0.0366279	0.0926999	5.75	4.00	69.50	17.20	0.99	0.63	0.06	3.4	125.00	165.00	43.15	17.96	11.95	157.25	157.25	59.77	0.09	4.50	2.33	7.81
1085045	1	46	21.97	124	74	ⅢB	0	0	0	1	0	1	1	1	0	4	13.6	0.178417	10.7914	26.7626	10.705	113.9	0.028777	0.0558559	3.81	2.48	65.10	13.90	0.53	0.40	0.38	10	140.00	150.00	44.40	19.00	53.00	127.00	127.00	71.00	0.07	3.60	2.37	5.56
1085320	1	58	23.42	104	74	Ⅳ	0	0	0	1	0	1	1	1	0	3	10.125	0.483871	27.9355	209.516	188.565	118.2	0.0580645	0.184275	10.32	7.50	72.70	15.50	1.60	0.90	0.21	2.5	122.00	433.00	40.70	44.29	73.91	161.52	161.52	69.59	0.07	4.90	2.31	5.43
1085433	1	56	24.22	140	67	ⅢB-C	0	0	0	1	1	0	1	2	0	6	20.1	0.117508	6.09428	21.269	12.9741	183.4	0.0205387	0.1	6.65	3.49	52.50	29.70	1.98	0.61	0.32	12.6	83.00	181.00	34.90	12.11	8.79	104.47	104.47	80.11	0.06	3.80	2.10	7.30
1085503	1	72	26.56	116	68	Ⅳ	0	0	0	0	0	1	1	1	1	7	23.8	0.542077	9.28962	92.153	81.0946	137.39	0.0480874	0.216169	13.69	9.92	72.50	18.30	2.50	0.88	2.18	24.5	147.00	170.00	45.89	19.23	12.53	233.77	233.77	69.08	0.08	3.50	2.41	7.59
1086613	2	55	19.78	130	82	ⅢA	0	0	0	1	0	0	0	1	0	1	2.9	0.185385	21.1923	102.147	54.1379	185.9	0.0203846	0.0862254	7.86	4.82	61.30	26.00	2.04	0.53	0.5	13.5	138.00	551.00	55.90	23.19	33.23	177.58	177.58	72.32	0.10	5.30	2.84	4.72
1086929	2	52	19.23	100	70	Ⅲc	1	3	2	0	0	0	0	1	1	4	11.6	0.673103	28.4138	277.319	188.577	103.37	0.0468966	0.316165	13.03	9.76	75.00	14.50	1.89	0.68	0.51	13.1	78.00	412.00	30.87	14.99	5.69	210.17	210.17	44.85	0.07	3.90	2.00	4.76
1086954	2	81	22.81	140	73	Ⅲ	1	2	2	1	0	0	0	2	0	1	1.375	1.80615	59.2308	695.369	361.592	61.9	0.08	0.39932	13.46	11.74	87.30	6.50	0.87	0.52	0.1	1.5	55.00	385.00	29.40	23.00	14.00	211.00	211.00	89.00	0.06	3.50	1.97	4.30
1087185	2	31	20.28	100	62	Ⅳ	0	0	0	0	0	0	0	1	0	6	19.2	0.0558011	6.57459	13.2807	3.58578	227.3	0.00745856	0.0436285	3.94	2.02	51.40	36.20	1.42	0.27	0.06	3	124.00	238.00	46.30	18.00	15.00	136.00	136.00	50.00	0.05	4.20	2.45	4.80
1087681	1	65	18.38	102	90	ⅢB	0	0	0	1	0	0	0	1	0	6	13.5	0.096875	4.47917	8.33125	2.41606	131.89	0.0151042	0.051825	2.76	1.86	67.40	19.20	0.53	0.29	0.13	4.6	113.00	86.00	35.89	74.65	52.67	215.60	215.60	52.16	0.07	3.40	2.17	4.77
1087683	2	48	19.05	109	75	ⅢB	0	0	0	0	0	1	1	2	0	8	33.8	0.072327	7.61006	17.5031	7.00126	197.82	0.0125786	0.0592478	4.24	2.30	54.30	31.80	1.35	0.40	0.78	17.1	102.00	242.00	38.82	19.52	14.40	137.70	137.70	55.67	0.07	4.00	2.16	4.50
1087758	1	70	28.65	150	70	ⅢB	0	0	0	1	0	1	1	1	0	2	7.25	0.275263	12.0526	63.0353	35.9301	135.9	0.03	0.127873	8.68	5.23	60.30	19.00	1.65	0.57	0.97	11.2	138.00	229.00	40.90	20.00	21.00	272.00	272.00	88.00	0.06	4.30	2.25	4.82
1088066	1	73	18.31	152	69	I	0	0	0	1	0	1	1	2	0	3	5.7	0.0929412	4.55882	14.4059	4.46582	215.72	0.00911765	0.0691164	5.81	3.16	54.50	34.00	1.97	0.31	0.24	4.1	149.00	155.00	45.72	21.57	18.86	140.24	140.24	75.32	0.08	4.50	2.57	7.46
1088379	1	79	22.66	132	76	Ⅲ	0	0	0	1	0	0	1	2	0	3	5.2	0.128846	7.61538	25.5115	12.7558	167.8	0.0192308	0.0886243	5.84	3.35	57.30	26.00	1.52	0.50	0.41	7.6	145.00	198.00	37.80	20.00	12.00	188.00	188.00	72.00	0.06	4.30	2.26	4.06
1088802	2	48	21.09	116	63	Ⅳa	1	3	2	0	0	0	0	1	1	4	13	0.140637	8.9243	31.5028	7.56067	162.8	0.00956175	0.0946381	5.22	3.53	67.60	25.10	1.31	0.24	0.26	5.6	86.00	224.00	37.30	42.00	20.00	384.00	384.00	49.00	0.07	3.90	2.14	3.97
1089308	2	59	18.61	108	75	IIIc	0	0	0	0	0	0	0	1	0	4	8.6	0.153202	7.9803	24.8187	8.93474	144.2	0.017734	0.0728337	4.73	3.11	65.80	20.30	0.96	0.36	0.5	26.6	135.00	162.00	42.70	25.68	15.99	224.09	224.09	47.32	0.08	3.70	2.29	4.61
1089476	1	69	24.16	110	67	Ⅳ	1	3	2	1	0	1	1	1	1	6	16.4	0.180524	10.6367	51.2689	27.1725	176.29	0.0198502	0.112643	7.87	4.82	61.30	26.70	2.10	0.53	0.57	12.3	170.00	284.00	42.79	23.97	12.41	228.79	228.79	74.69	0.07	3.90	2.35	6.87
1089926	1	57	17.16	120	78	ⅣA	0	0	0	1	0	1	0	1	0	1	3	0.337143	15.7143	92.7143	76.0257	123.96	0.0468571	0.161821	8.48	5.90	69.50	17.50	1.48	0.82	0.21	2.5	113.00	275.00	36.46	35.99	36.10	259.86	259.86	67.21	0.13	3.60	2.20	4.15
1090015	2	41	24.09	110	70	III	0	0	0	0	0	0	0	1	0	6	20.25	0.129958	9.78903	30.1502	11.4571	157.8	0.0160338	0.0783715	4.60	3.08	66.90	23.70	1.09	0.38	0.37	20.9	129.00	232.00	39.30	18.00	15.00	179.00	179.00	56.00	0.09	4.00	2.15	4.34
1090032	1	52	24.46	121	78	IIIB	0	0	0	0	0	0	0	1	0	6	21.8	0.054918	6.68033	17.9033	8.41454	288.7	0.00963115	0.0599553	6.47	2.68	41.50	48.80	3.16	0.47	0.26	7.3	149.00	326.00	44.70	20.00	27.00	159.00	159.00	60.00	0.06	4.20	2.46	4.45
1090197	2	42	17.63	120	70	IIb	0	0	0	0	0	0	0	1	0	8	22.4	0.0449275	7.06522	8.76087	2.54065	177.2	0.0105072	0.0316327	2.25	1.24	55.10	27.60	0.62	0.29	0.16	7.9	117.00	195.00	39.20	29.00	23.00	120.00	120.00	45.00	0.06	3.80	2.38	4.73
1090460	2	66	21.78	122	80	IIA	0	0	0	0	0	0	0	1	1	8	23.5	0.0924092	3.86139	10.8119	3.78416	195.04	0.0115512	0.0643087	4.66	2.80	60.10	30.30	1.41	0.35	0.65	16.8	136.00	117.00	43.54	23.54	17.86	200.23	200.23	68.58	0.09	3.80	2.38	4.99
1091000	2	44	29.75	120	78	ⅢB	1	3	2	0	1	0	0	1	0	2	10.2	0.336957	20.2717	125.685	46.5034	131.09	0.0201087	0.158608	8.20	6.20	75.60	18.40	1.51	0.37	0.32	5.1	102.00	373.00	39.09	36.08	12.37	451.59	451.59	79.06	0.04	4.10	2.24	4.23
1091011	2	28	16.65	106	68	IIIc	0	0	0	0	0	0	0	1	0	1	1.8	0.175661	12.6455	41.9831	18.4726	132.29	0.0232804	0.0878539	5.43	3.32	61.20	18.90	1.03	0.44	1.12	19.9	106.00	239.00	37.79	21.25	14.95	296.92	296.92	89.36	0.04	4.10	2.35	4.30
1091143	2	71	18.37	120	80	ⅣB	1	2	2	0	0	0	0	1	0	1	1.425	1.13617	29.5745	315.855	372.709	86.8	0.125532	0.268342	13.24	10.68	80.70	9.40	1.25	1.18	0.12	0.8	136.00	278.00	39.80	49.00	59.00	229.00	229.00	48.00	0.09	3.60	2.33	10.53
1091190	1	60	19.36	140	76	Ⅳ	0	0	0	1	0	0	1	1	0	4	12.4	0.188362	11.5086	50.2927	32.6902	152.77	0.0280172	0.118847	6.86	4.37	63.60	23.20	1.59	0.65	0.08	3.7	127.00	267.00	36.77	21.24	16.66	216.84	216.84	66.84	0.09	4.30	2.18	3.90
1091308	1	48	27.92	140	90	ⅢB	1	2	2	1	0	1	1	1	0	3	10.2	0.114148	7.71704	27.3955	15.6154	193	0.018328	0.0946667	7.31	3.55	48.50	31.10	2.27	0.57	0.89	17.2	125.00	240.00	37.50	21.37	19.26	175.32	175.32	79.50	0.05	3.90	2.19	4.65
1091362	2	56	24.14	126	78	ⅣB	0	0	0	0	0	0	0	1	0	4	12.95	0.291824	8.93082	41.439	9.94536	123.67	0.0150943	0.105049	5.90	4.64	78.60	15.90	0.94	0.24	0.14	5.3	125.00	142.00	44.17	20.27	20.04	208.82	208.82	45.04	0.11	3.20	2.44	5.61
1091419	1	46	21.87	120	70	ⅣB	0	0	0	0	0	0	1	1	0	4	20.32	0.147082	10.9339	41.33	18.1852	169.4	0.0171206	0.0924205	6.03	3.78	62.70	25.70	1.55	0.44	0.48	14.7	130.00	281.00	40.90	17.00	34.00	172.00	172.00	78.00	0.08	4.00	2.43	4.27
1091917	1	65	28.39	120	70	ⅢB	1	2	2	0	0	1	1	1	1	1	3.125	0.231559	10.3802	63.2156	33.5043	172	0.0201521	0.15037	9.32	6.09	65.40	26.30	2.45	0.53	0.17	2.8	151.00	273.00	40.50	20.00	14.00	296.00	296.00	70.00	0.06	3.90	2.22	6.20
1091934	1	51	16.51	130	88	ⅢB	1	1	1	0	0	1	1	1	0	4	12.4	0.537879	27.5758	195.788	131.178	111.4	0.0507576	0.156388	9.14	7.10	77.70	13.20	1.21	0.67	0.23	7.9	145.00	364.00	45.40	21.44	29.21	143.93	143.93	76.28	0.06	4.60	2.43	4.60
1092124	1	61	27.78	120	70	IIIB	1	2	2	0	0	0	0	1	1	7	24.5	0.123602	6.64596	26.4509	15.3415	201.4	0.0180124	0.0985149	6.96	3.98	57.20	32.20	2.24	0.58	0.47	10.4	150.00	214.00	40.40	29.00	19.00	172.00	172.00	68.00	0.07	3.90	2.29	6.03
1092331	2	18	19.81	102	65	IIb	0	0	0	0	0	0	0	1	0	1	3	0.194301	7.46114	27.9793	8.11399	132.78	0.0150259	0.103363	5.02	3.75	74.70	19.30	0.97	0.29	0.01	0.2	110.00	144.00	36.28	19.29	24.37	120.79	120.79	30.63	0.05	3.40	2.16	3.59
1092614	1	43	19.38	110	70	IIb	0	0	0	0	1	1	1	1	0	7	27.1	0.0821229	10.1676	29.8927	13.1528	221.6	0.0122905	0.0690141	5.62	2.94	52.30	35.80	2.01	0.44	0.25	7.1	145.00	364.00	42.60	18.00	20.00	116.00	116.00	53.00	0.09	4.30	2.51	5.53
1092769	2	55	22.66	112	78	ⅣB	0	0	0	1	0	0	0	1	0	8	24	0.178241	8.84259	34.044	17.7029	152.2	0.0240741	0.0871041	6.30	3.85	61.10	21.60	1.36	0.52	0.55	8.7	115.00	191.00	44.20	18.00	20.00	174.00	174.00	64.00	0.10	4.30	2.38	5.65
1092853	2	48	25.56	120	70	Ⅳ	0	0	0	0	0	1	0	1	0	4	12.5	0.0913907	4.10596	11.3325	5.5529	189.9	0.0162252	0.0709512	4.70	2.76	58.80	30.20	1.42	0.49	0.15	3.5	120.00	124.00	38.90	19.00	17.00	344.00	344.00	54.00	0.10	3.60	2.25	4.13
1093059	2	68	20.81	125	77	IIIB	0	0	0	1	0	0	0	1	0	1	2.9	0.0994083	5	16.8	6.72	208.54	0.0118343	0.0849772	5.95	3.36	56.50	33.80	2.01	0.40	0.16	2.7	124.00	169.00	39.54	17.07	9.90	166.48	166.48	54.97	0.10	4.00	2.28	5.24
1093155	1	55	25.48	118	82	Ⅳb	1	3	2	0	0	0	0	1	1	6	18.75	0.273	13.15	71.799	43.0794	143.7	0.03	0.124943	7.79	5.46	70.10	20.00	1.56	0.60	0.32	4.3	148.00	263.00	43.70	30.00	16.00	1059	1059	105.00	0.07	4.30	2.31	8.53
1093264	2	52	22.89	120	68	Ⅲc	0	0	0	0	0	1	0	1	0	3	9	0.0373358	4.35272	8.66191	3.55138	310.87	0.00769231	0.0448501	5.37	1.99	37.00	53.30	2.86	0.41	0.14	2.4	117.00	232.00	44.37	17.51	10.75	146.20	146.20	53.42	0.06	4.10	2.46	4.71
1093341	1	71	19.59	132	63	IVb	0	0	0	0	0	0	1	1	1	4	10	0.491111	16.7407	110.991	93.2325	107.02	0.0622222	0.167763	9.01	6.63	73.60	13.50	1.22	0.84	0.27	3	124.00	226.00	39.52	37.91	20.18	631.11	631.11	89.27	0.11	3.30	2.24	5.14
1093470	2	59	20.81	120	70	IIB	0	0	0	0	0	0	0	1	1	5	14.375	0.128643	10.402	26.6291	13.5809	137.44	0.0256281	0.067475	3.91	2.56	65.50	19.90	0.78	0.51	0.34	5.5	94.00	207.00	37.94	36.23	12.23	184.90	184.90	55.85	0.05	4.40	2.30	4.80
1093769	1	23	21.2	138	94	ⅣB	0	0	0	1	0	0	0	1	0	6	21.6	0.0648501	6.92098	16.4719	5.27102	231.29	0.00871935	0.0498012	4.44	2.38	53.60	36.70	1.63	0.32	0.07	1.5	115.00	254.00	47.79	29.55	43.49	131.66	131.66	74.77	0.08	4.20	2.50	4.78
1093855	1	49	22.86	124	74	IIIB	0	0	0	0	0	1	0	1	0	8	27.25	0.102431	7.88194	23.2517	6.97552	184.1	0.0104167	0.0735661	4.76	2.95	62.00	28.80	1.37	0.30	0.22	3.7	126.00	227.00	40.10	15.00	14.00	141.00	141.00	83.00	0.07	4.40	2.36	4.46
1093876	1	57	23.83	112	68	ⅢB	0	0	0	0	0	0	0	1	1	4	18	0.55339	11.8644	77.4746	58.1059	100.46	0.0635593	0.157501	8.65	6.53	75.40	11.80	1.02	0.75	0.47	7.8	151.00	140.00	41.46	15.11	10.24	143.68	143.68	73.10	0.09	3.70	2.30	5.07
1094042	2	58	20.32	106	67	Ⅳa	1	3	2	1	0	0	0	1	2	1	2.25	0.492241	19.9138	113.708	67.0876	95.3	0.0508621	0.153083	7.35	5.71	77.70	11.60	0.85	0.59	0.33	11.7	99.00	231.00	37.30	100.00	38.00	1098	1098	55.00	0.04	4.10	2.26	5.16
1094138	1	63	20.7	118	78	IIA	0	0	0	0	0	1	1	1	0	8	24	0.282524	15.3883	89.5602	51.0493	142.18	0.0276699	0.148545	8.25	5.82	70.50	20.60	1.70	0.57	0.54	10.7	118.00	317.00	39.18	15.27	9.43	145.13	145.13	58.44	0.04	3.90	2.38	5.17
1094216	1	58	20.2	120	70	IV	0	0	0	0	0	0	1	1	0	8	25.5	0.30061	12.378	61.0238	33.5631	119.2	0.0335366	0.132527	6.66	4.93	73.90	16.40	1.09	0.55	0.12	2.1	124.00	203.00	37.20	20.00	19.00	239.00	239.00	76.00	0.08	4.30	2.23	4.31
1094267	1	46	20.32	124	78	IVa	1	2	2	0	0	0	0	1	1	4	12.2	0.100741	7.55556	20.5511	8.63147	174.23	0.0155556	0.0693347	4.93	2.72	55.20	27.00	1.33	0.42	0.43	8.7	111.00	204.00	39.23	24.62	33.46	127.49	127.49	72.22	0.08	4.10	2.28	4.22
1094295	1	55	21.63	120	70	ⅢB	1	3	2	1	1	1	1	1	0	3	14.7	0.10625	9.59375	32.6187	14.3522	201.01	0.01375	0.0829066	6.68	3.40	51.00	32.00	2.14	0.44	0.97	22.8	117.00	307.00	41.01	13.94	18.52	156.57	156.57	55.32	0.07	4.30	2.41	9.59
1094351	1	60	17.75	156	98	IIB	0	0	0	1	0	0	0	1	0	7	15.05	0.157658	10.991	38.4685	11.1559	149.2	0.0130631	0.091623	5.32	3.50	65.70	22.20	1.18	0.29	0.31	5.8	100.00	244.00	38.20	17.00	11.00	146.00	146.00	112.00	0.08	4.20	2.24	4.79
1094366	1	42	29.07	130	90	ⅢC	0	0	0	1	0	0	0	1	2	8	31.6	0.227108	8.85542	33.3849	13.354	131.8	0.0240964	0.0772541	5.18	3.77	72.80	16.60	0.86	0.40	0.41	10.3	150.00	147.00	48.80	33.00	51.00	192.00	192.00	103.00	0.07	4.20	2.60	5.25
1095331	2	51	21.36	141	81	Ⅰ	0	0	0	1	0	0	0	1	0	1	4.15	0.147727	4.81818	15.6591	5.32409	151.9	0.0154545	0.0775656	4.81	3.25	67.60	22.00	1.06	0.34	0.44	9.2	102.00	106.00	41.90	21.00	12.00	157.00	157.00	68.00	0.09	4.50	2.30	4.57
1095347	1	59	23.59	120	68	Ⅳa	1	3	2	0	0	0	1	1	1	2	9.2	0.0967509	7.76173	20.8014	8.32058	185.6	0.0144404	0.0569002	4.48	2.68	59.80	27.70	1.24	0.40	0.25	6.3	147.00	215.00	47.10	26.00	34.00	162.00	162.00	72.00	0.06	4.80	2.54	6.03
1095670	2	51	25.64	130	80	ⅣC	0	0	0	0	0	0	0	1	1	4	18.28	0.3584	23.92	107.162	48.2227	112.45	0.036	0.0896897	5.78	4.48	77.50	12.50	0.72	0.45	0.2	6	127.00	299.00	49.95	18.48	10.98	206.08	206.08	104.83	0.06	4.30	2.57	5.23
1095745	1	56	24.21	120	80	IIB	0	0	0	1	0	0	0	1	0	4	21	0.235644	10.0495	47.8356	25.3529	144.5	0.0262376	0.109425	6.98	4.76	68.20	20.20	1.41	0.53	0.19	6.1	134.00	203.00	43.5	14.00	14.00	119.00	119.00	93.00	0.09	4.60	2.37	4.16
1096201	1	61	22.86	120	70	Ⅲc	0	0	0	0	0	0	1	1	1	8	35.44	2.08537	81.7073	698.598	607.78	63.4	0.212195	0.199301	9.87	8.55	86.60	4.10	0.40	0.87	0.17	6.4	122.00	335.00	42.90	29.00	30.00	487.00	487.00	71.00	0.12	5.10	2.43	4.92
1096383	1	42	22.49	121	78	ⅢB	0	0	0	0	0	0	1	1	1	4	19.6	0.350595	11.7857	69.4179	41.6507	131.6	0.0357143	0.123739	7.97	5.89	73.90	16.80	1.34	0.60	0.11	1.4	173.00	198.00	47.60	22.00	22.00	185.00	185.00	76.00	0.06	3.60	2.58	5.27
1096636	1	67	25.95	166	96	ⅡA	1	2	2	1	1	0	0	1	0	4	17	0.12549	6.07843	19.451	8.55843	172.04	0.0172549	0.0718455	5.06	3.20	63.20	25.50	1.29	0.44	0.56	8.8	130.00	155.00	44.54	19.92	6.47	154.97	154.97	102.75	0.04	3.90	2.24	5.69
1097044	1	69	28.4	146	63	ⅡB	1	1	1	1	1	1	0	1	0	4	14.2	0.184397	11.3475	29.5035	10.0312	102.02	0.0241135	0.0824873	3.55	2.60	73.20	14.10	0.50	0.34	0.25	5.5	91.00	160.00	31.52	13.99	7.44	159.77	159.77	112.17	0.04	3.40	2.15	4.87
1097056	1	36	18.36	115	70	IIIa	0	0	0	0	0	1	1	1	0	5	20	0.0712821	7.20513	20.0303	11.0166	236.4	0.0141026	0.0671498	5.74	2.78	48.50	39.00	2.24	0.55	0.15	2.2	135.00	281.00	41.40	19.00	17.00	128.00	128.00	82.00	0.06	4.50	2.47	4.70
1097293	1	57	21.3	143	89	IVb	0	0	0	1	1	0	1	1	0	4	13.4	0.227354	11.435	57.9753	32.4662	161.03	0.0251121	0.102362	7.46	5.07	67.90	22.30	1.66	0.56	0.18	2.9	142.00	255.00	49.53	55.66	78.54	243.43	243.43	57.98	0.07	3.80	2.49	6.27
1097342	1	66	25.5	120	70	I	0	0	0	1	0	1	1	1	0	4	21.2	0.0572626	5.47486	11.2235	5.8362	224.56	0.0145251	0.0449956	4.22	2.05	48.60	35.80	1.51	0.52	0.11	2.4	145.00	196.00	45.56	20.83	20.98	153.61	153.61	73.26	0.06	4.00	2.38	5.27
1097435	1	55	26.08	112	74	ⅢC	0	0	0	0	0	1	1	1	1	5	24.5	0.100735	6.69118	18.3338	9.90026	180.3	0.0198529	0.061851	4.85	2.74	56.60	27.20	1.32	0.54	0.09	5.1	159.00	182.00	44.3	44.32	35.04	228.82	228.82	78.92	0.07	5.10	2.46	5.36
1097667	2	58	17.1	127	89	Ⅳ	0	0	0	1	0	0	0	1	0	5	13	0.411864	30	145.8	46.656	99	0.0271186	0.1215	5.95	4.86	81.60	11.80	0.70	0.32	0.1	4	104.00	354.00	40.00	12	7.00	186.00	186.00	64.00	0.07	4.30	2.33	5.37
1097771	2	26	18.67	100	65	IIIc	0	0	0	0	0	0	0	1	0	6	21.75	0.0538642	6.60422	15.1897	7.29105	256.12	0.0112412	0.0539653	5.06	2.30	45.40	42.70	2.16	0.48	0.19	4.7	111.00	282.00	42.62	13.65	8.63	118.97	118.97	48.99	0.12	3.50	2.33	4.52
1097968	1	37	24.62	132	87	Ⅲc	0	0	0	1	0	1	1	1	0	7	35.875	0.297436	11.9658	83.2821	77.4523	161.2	0.0397436	0.157466	10.82	6.96	64.30	23.40	2.53	0.93	0.34	4.1	151.00	280.00	44.20	26.00	28.00	158.00	158.00	74.00	0.07	4.20	2.35	5.28
1098050	2	68	23.05	120	65	ⅡB	1	2	2	0	1	0	0	1	0	1	4.4	0.192174	13.2174	29.2104	16.9421	94.52	0.0504348	0.0596975	3.23	2.21	68.30	11.50	0.37	0.58	0.21	4.1	110.00	152.00	37.02	20.70	15.30	173.89	173.89	79.44	0.09	4.10	2.31	4.75
1098299	1	46	22.77	111	69	ⅣB	0	0	0	0	1	0	0	1	0	2	9.4	0.103503	8.12102	26.3933	10.8213	194.05	0.0130573	0.0877193	5.77	3.25	56.30	31.40	1.81	0.41	0.29	4.8	147.00	255.00	37.05	15.93	13.59	188.38	188.38	50.81	0.11	3.90	2.15	9.49
1098319	1	60	23.51	120	70	ⅢA	0	0	0	0	1	0	1	1	0	3	14.1	0.124242	7.87879	22.6121	15.6024	155.7	0.0298701	0.071393	5.58	2.87	51.50	23.10	1.29	0.69	0.7	12.5	136.00	182.00	40.20	18.48	13.93	151.08	151.08	75.44	0.04	4.30	2.35	4.37
1099167	1	63	18.65	120	70	Ⅳb	1	3	2	0	0	1	1	1	1	4	14.4	0.6425	19.5	150.345	103.738	97.27	0.0575	0.206869	9.83	7.71	78.50	12.00	1.18	0.69	0.36	3.9	126.00	234.00	37.27	36.08	23.21	546.79	546.79	72.76	0.04	3.80	2.11	3.76
1099205	1	57	23.88	117	68	ⅢC	0	0	0	0	1	1	1	1	0	2	7.2	0.238095	15.1852	68.3333	44.4167	133.2	0.0343915	0.116279	6.56	4.50	68.60	18.90	1.24	0.65	0.14	2.1	148.00	287.00	38.70	16.00	16.00	268.00	268.00	58.00	0.10	4.40	2.39	6.49
1099245	2	62	30.13	136	72	Ⅳ	0	0	0	1	0	0	0	1	1	1	3.35	0.3375	12.7083	61.7625	62.3801	108.8	0.0701389	0.132065	6.87	4.86	70.80	14.40	0.99	1.01	0.01	0.2	88.00	183.00	36.80	22.00	24.00	203.00	203.00	56.00	0.06	3.00	2.14	5.51
1099335	1	57	20.28	122	76	Ⅳ	0	0	0	0	0	0	1	1	0	1	4.15	1.35942	69.7101	653.881	542.721	66.4	0.12029	0.294044	11.14	9.38	84.10	6.90	0.77	0.83	0.14	1.3	106.00	481.00	31.90	23.00	30.00	251.00	251.00	56.00	0.07	3.80	2.10	4.29
1099626	1	74	17.99	130	78	IIIB	0	0	0	0	0	1	1	1	1	5	16.5	0.659524	22.381	123.99	94.2328	76.3	0.0904762	0.161516	7.03	5.54	78.80	8.40	0.59	0.76	0.12	7.7	112.00	188.00	34.30	45.00	25.00	329.00	329.00	73.00	0.05	2.20	2.05	5.27
1099778	1	59	21.97	112	62	Ⅳa	0	0	0	0	0	1	1	1	1	4	19.2	0.0621749	3.92435	10.321	5.26373	250.6	0.0120567	0.0672634	6.10	2.63	43.00	42.30	2.58	0.51	0.35	7.7	103.00	166.00	39.10	22.00	13.00	163.00	163.00	87.00	0.07	4.00	2.28	4.77
1099980	2	45	17.91	110	65	ⅢB	0	0	0	0	1	1	0	1	0	5	15	0.0514825	6.84636	13.0765	3.13837	226.6	0.006469	0.046472	4.12	1.91	46.50	37.10	1.53	0.24	0.46	14.2	117.00	254.00	41.10	20.00	15.00	137.00	137.00	49.00	0.11	3.70	2.47	4.52
1100013	2	78	23.44	123	70	Ⅱc	0	0	0	1	0	0	0	1	0	6	17.64	0.187442	15.3488	61.8558	20.4124	148.1	0.0153488	0.0992611	5.77	4.03	69.90	21.50	1.24	0.33	0.07	3.8	86.00	330.00	40.60	14.00	9.00	175.00	175.00	62.00	0.10	3.80	2.22	5.82
1100276	1	51	22.67	150	96	ⅢB	1	2	2	1	1	1	1	2	0	1	3.2	0.189286	5.86735	21.7679	9.36018	136.88	0.0219388	0.0954218	5.26	3.71	70.50	19.60	1.03	0.43	0.17	3.4	123.00	115.00	38.88	44.60	22.69	228.47	228.47	78.36	0.04	3.50	2.30	4.68
1100384	1	59	22.65	120	70	ⅡA	1	2	2	0	0	0	1	1	0	5	23.5	0.143011	6.16487	24.5978	11.561	183.2	0.0168459	0.0913043	6.63	3.99	60.10	27.90	1.85	0.47	0.34	5.3	136.00	172.00	43.70	33.00	63.00	160.00	160.00	71.00	0.09	4.50	2.51	4.84
1100444	1	68	26.99	127	78	ⅢB	0	0	0	1	0	1	1	1	0	3	15.6	0.477778	4.36508	26.2778	42.3072	94.75	0.127778	0.189606	8.82	6.02	68.20	12.60	1.11	1.61	0.07	1.7	122.00	55.00	31.75	16.55	11.74	181.89	181.89	104.44	0.05	4.00	2.24	5.73
1100652	1	25	18.59	169	98	ⅢC	0	0	0	1	0	1	1	1	0	3	12	0.192417	6.4455	26.1687	13.8694	147.7	0.0251185	0.0962085	6.01	4.06	67.60	21.10	1.27	0.53	0.23	4.3	110.00	136.00	42.20	31.00	28.00	576.00	576.00	81.00	0.07	4.10	2.35	3.74
1100913	1	42	19.05	120	70	ⅡA	1	2	2	0	0	1	0	1	1	2	8.6	0.0645514	2.23195	6.58425	3.16044	274.74	0.0105033	0.0637976	6.68	2.95	44.20	45.70	3.05	0.48	0.38	6.3	149.00	102.00	46.24	30.41	26.43	181.24	181.24	80.73	0.05	3.70	2.35	4.47
1100914	1	69	18.83	120	70	ⅣB	0	0	0	0	0	1	1	1	1	4	18	0.0180043	2.64642	2.19653	1.42774	264.25	0.0140998	0.0245926	2.80	0.83	29.60	46.10	1.29	0.65	0.02	0.7	118.00	122.00	33.75	51.59	47.95	155.16	155.16	57.90	0.08	4.40	2.27	6.87
1100956	1	68	26.4	103	72	ⅢB	0	0	0	0	0	0	0	1	0	2	9.8	0.110943	7.28302	21.4121	8.13659	170.2	0.0143396	0.0779841	4.91	2.94	59.90	26.50	1.30	0.38	0.26	5.3	139.00	193.00	37.70	13.00	14.00	158.00	158.00	75.00	0.06	3.90	2.24	4.65
1100970	1	62	19.72	110	70	IV	1	2	2	1	0	0	0	1	0	3	13.5	0.26	12.1951	65	50.7	138.86	0.0380488	0.14659	7.82	5.33	68.10	20.50	1.60	0.78	0.11	1.9	127.00	250.00	36.36	48.22	25.26	617.70	617.70	54.05	0.10	3.80	2.28	4.14
1101144	2	60	20.4	96	65	Ⅳ	0	0	0	0	0	0	0	1	1	8	32	0.145635	9.24603	33.9329	13.5732	165.82	0.015873	0.0921647	6.15	3.67	59.60	25.20	1.55	0.40	0.14	13.6	113.00	233.00	39.82	54.42	68.03	219.65	219.65	64.11	0.08	4.20	2.50	4.29
1101151	1	56	21.67	136	95	ⅢA	0	0	0	1	1	1	1	1	0	5	26.25	0.469032	21.8065	158.533	101.461	115.31	0.0412903	0.192277	9.83	7.27	73.90	15.50	1.52	0.64	0.42	10.5	101.00	338.00	37.81	17.59	55.57	147.64	147.64	55.79	0.07	4.10	2.32	6.50
1101213	2	67	16.89	117	78	ⅢA	1	3	2	0	0	1	0	1	1	4	14	0.380124	19.2547	117.839	93.0924	114.1	0.0490683	0.182143	8.83	6.12	69.40	16.10	1.42	0.79	0.6	14.2	107.00	310.00	33.60	21.00	5.00	434.00	434.00	67.00	0.07	4.00	2.31	3.74
1101588	2	43	24.26	98	61	ⅢC	0	0	0	0	0	0	1	1	0	4	16	0.1788	12.88	57.5736	23.6052	167	0.0164	0.106429	6.92	4.47	64.60	25.00	1.73	0.41	0.21	5.4	98.00	322.00	42.00	14.00	13.00	174.00	174.00	47.00	0.08	4.00	2.27	4.78
1101620	2	38	22.94	112	68	ⅢB	0	0	0	0	0	0	0	1	0	1	4.1	0.22669	23.3452	148.709	95.1737	182.68	0.0227758	0.151019	10.51	6.37	60.60	28.10	2.95	0.64	0.39	3.7	116.00	656.00	42.18	16.43	16.51	154.59	154.59	58.58	0.04	4.10	2.49	4.77
1101635	2	31	19.22	104	67	Ⅳ	0	0	0	0	0	0	0	1	0	6	22.5	0.0724684	5.37975	12.3196	4.06547	196.79	0.010443	0.0590358	4.02	2.29	57.00	31.60	1.27	0.33	0.22	12.6	109.00	170.00	38.79	16.35	17.39	151.77	151.77	50.67	0.05	3.70	2.29	4.35
1101986	2	66	25.24	140	88	Ⅲb	1	2	2	1	0	0	0	1	1	2	9	0.0763251	7.17314	15.494	3.56362	179.1	0.00812721	0.0574468	3.39	2.16	63.70	28.30	0.96	0.23	0.06	1.9	136.00	203.00	37.60	19.00	30.00	201.00	201.00	61.00	0.07	3.40	2.27	4.23
1101986	2	67	25.64	126	76	Ⅲb	1	2	2	0	0	0	0	1	1	2	9.2	0.0763251	7.17314	15.494	3.56362	179.1	0.00812721	0.0574468	3.39	2.16	63.70	28.30	0.96	0.23	0.06	1.9	136.00	203.00	37.60	19.00	30.00	201.00	201.00	61.00	0.07	3.40	2.27	4.23
1102036	1	47	25.96	120	70	ⅣA	0	0	0	0	0	0	1	1	0	4	18.4	0.208772	7.10526	33.8211	10.1463	152.41	0.0131579	0.123926	6.66	4.76	71.50	22.80	1.52	0.30	0.06	1.4	155.00	162.00	38.41	22.62	38.51	466.93	466.93	56.31	0.15	3.50	2.22	4.01
1102181	2	48	20.28	118	74	ⅣA	0	0	0	0	0	0	0	1	0	5	20	0.0733333	9.29825	19.4333	8.745	179.7	0.0157895	0.0561828	3.75	2.09	55.70	28.50	1.07	0.45	0.08	4	91.00	265.00	37.20	14.00	5.00	157.00	157.00	54.00	0.08	3.70	2.28	3.89
1102305	1	76	20.42	112	68	IIIB	0	0	0	0	0	1	1	1	0	4	14.76	0.120992	4.8855	15.487	8.8276	169.2	0.0217557	0.0829843	5.43	3.17	58.30	26.20	1.42	0.57	0.24	4.4	139.00	128.00	38.20	25.00	25.00	168.00	168.00	90.00	0.06	3.60	2.32	4.63
1102457	1	53	24.09	128	90	IIIb	0	0	0	1	0	1	1	1	0	5	24.6	0.0774603	2.85714	6.97143	2.02171	200.31	0.00920635	0.056996	4.13	2.44	59.10	31.50	1.30	0.29	0.08	2.2	125.00	90.00	42.81	21.57	23.13	128.86	128.86	68.00	0.06	3.70	2.40	5.42
1102618	1	38	22.27	120	70	IIIB	0	0	0	0	0	0	1	1	1	3	13.8	0.105983	6.0114	22.3624	14.0883	221	0.0179487	0.0817582	7.04	3.72	52.90	35.10	2.47	0.63	0.17	2.4	159.00	211.00	45.50	72.00	102.00	249.00	249.00	72.00	0.06	3.50	2.17	4.45
1102677	1	44	20.28	152	98	IIB	0	0	0	1	0	0	1	1	0	1	4.25	0.395775	14.2958	80.3423	58.6498	114.11	0.0514085	0.130364	7.88	5.62	71.30	14.20	1.12	0.73	0.34	4.3	141.00	203.00	43.11	9.28	10.32	170.48	170.48	79.10	0.07	3.30	2.39	3.84
1102726	2	65	18.67	110	68	IIIC	1	1	1	1	0	0	0	1	0	2	7.5	0.0213568	2.46231	2.09296	1.40229	237.8	0.0168342	0.0219072	2.64	0.85	32.20	39.80	1.05	0.67	0.08	2.4	118.00	98.00	38.80	42.00	22.00	266.00	266.00	50.00	0.10	3.70	2.36	4.31
1102731	2	61	22.77	120	70	IIIB	0	0	0	0	0	0	0	1	0	2	8.4	0.161576	9.65517	31.669	16.7846	146.08	0.0261084	0.0735756	5.43	3.28	60.30	20.30	1.10	0.53	0.53	10.6	141.00	196.00	44.58	36.01	27.70	210.11	210.11	57.77	0.08	4.30	2.45	4.45
1103147	1	62	21.8	140	73	ⅣB	1	3	2	1	0	1	1	1	1	2	7.9	0.191905	7	28.21	12.9766	153.48	0.0219048	0.0831271	5.94	4.03	67.90	21.00	1.25	0.46	0.59	6.4	111.00	147.00	48.48	13.39	11.95	127.25	127.25	61.66	0.05	4.10	2.44	5.43
1103147	1	61	22.05	106	56	ⅣB	1	3	2	1	0	1	1	1	1	2	9.8	0.191905	7	28.21	12.9766	153.48	0.0219048	0.0831271	5.94	4.03	67.90	21.00	1.25	0.46	0.59	6.4	111.00	147.00	48.48	13.39	11.95	127.25	127.25	61.66	0.05	4.10	2.44	5.43
1103158	1	45	20.83	128	78	ⅣA	0	0	0	0	0	1	1	1	0	4	17.2	0.212281	9.95614	48.1877	32.2858	158.99	0.029386	0.107579	7.38	4.84	65.50	22.80	1.68	0.67	0.2	4.5	142.00	227.00	44.99	33.42	29.55	183.28	183.28	60.52	0.09	3.80	2.37	5.08
1103259	1	68	26.3	140	80	IIIB	0	0	0	1	0	1	0	1	0	4	21.04	0.230846	8.85572	41.0905	30.8179	136.8	0.0373134	0.127824	7.06	4.64	65.80	20.10	1.42	0.75	0.2	2.8	112.00	178.00	36.30	15.00	5.00	196.00	196.00	55.00	0.08	3.40	2.26	4.85
1103761	2	56	22.07	120	70	IV	0	0	0	0	0	0	0	1	0	4	16.32	0.0433649	5.30806	9.71374	2.3313	245.58	0.0056872	0.0529208	3.70	1.83	49.40	42.20	1.56	0.24	0.07	1.5	98.00	224.00	34.58	12.42	5.38	156.26	156.26	56.12	0.07	3.00	2.18	4.44
1103802	2	63	18.96	117	70	ⅢB	0	0	0	0	0	0	1	1	1	3	12.6	0.127928	8.55856	24.3063	6.80577	150.64	0.0126126	0.0716448	4.18	2.84	68.00	22.20	0.93	0.28	0.38	10.1	113.00	190.00	39.64	15.93	12.16	163.48	163.48	49.13	0.07	3.70	2.28	4.07
1104169	1	53	24.46	111	68	Ⅱb	0	0	0	0	0	1	0	1	0	6	25.8	0.148485	11.342	38.903	14.0051	155.1	0.0155844	0.0866162	5.15	3.43	66.60	23.10	1.19	0.36	0.21	7.3	116.00	262.00	39.60	31.00	28.00	140.00	140.00	55.00	0.05	3.80	2.37	4.92
1104195	1	56	26.13	123	82	ⅢB	0	0	0	0	0	0	0	1	0	3	15	0.0493639	3.89313	7.55267	2.56791	234.1	0.0086514	0.0515957	4.00	1.94	48.40	39.30	1.57	0.34	0.19	5.9	130.00	153.00	37.60	18.00	23.00	128.00	128.00	74.00	0.07	4.00	2.21	4.30
1104224	1	63	26.3	110	75	ⅡA	0	0	0	1	0	1	1	1	1	4	21.04	0.453535	10.303	46.2606	19.4295	87.2	0.0424242	0.119098	5.55	4.49	80.90	9.90	0.55	0.42	0.15	3.6	144.00	102.00	37.70	21.00	24.00	189.00	189.00	52.00	0.08	3.50	2.08	11.13
1104935	2	54	22.77	126	70	IIIb	0	0	0	0	0	1	0	1	0	5	21	0.0867347	8.09524	20.6429	9.49571	184.88	0.0156463	0.0673178	4.53	2.55	56.20	29.40	1.33	0.46	0.22	4.7	103.00	238.00	37.88	24.60	16.08	224.80	224.80	45.66	0.10	3.60	2.07	4.01
1104959	1	73	23.95	126	75	IVa	0	0	0	0	0	1	1	1	0	8	34.2	0.164388	8.95683	40.9327	13.9171	183.8	0.0122302	0.102009	6.86	4.57	66.70	27.80	1.91	0.34	0.17	3.8	134.00	249.00	44.80	20.00	17.00	170.00	170.00	66.00	0.07	3.70	2.23	4.95
1104975	1	27	19.38	110	70	ⅡC	0	0	0	0	0	1	1	1	0	4	18.4	0.0756233	2.63158	7.18421	1.72421	231.61	0.0066482	0.0534142	4.88	2.73	55.90	36.10	1.76	0.24	0.12	3.3	171.00	95.00	51.11	44.25	46.08	198.08	198.08	74.72	0.04	4.50	2.62	4.72
1105458	1	65	25.16	108	80	Ⅳ	0	0	0	0	1	0	1	1	0	1	4.9	0.134049	12.3313	53.8877	38.2603	203.28	0.0217791	0.108491	7.76	4.37	56.40	32.60	2.53	0.71	0.21	2.5	122.00	402.00	40.28	12.12	8.49	262.69	262.69	95.00	0.07	4.20	2.27	3.93
1105471	1	50	22.49	118	68	IVa	0	0	0	0	0	1	1	1	0	5	24.5	0.114468	10.0426	27.0145	9.18492	167.8	0.0144681	0.0534791	4.69	2.69	57.40	23.50	1.10	0.34	0.54	11.5	138.00	236.00	50.3	77.00	130.00	915.00	915.00	71.00	0.08	4.70	2.57	5.12
1105620	1	52	30.43	120	70	ⅡB	1	2	2	1	1	1	1	1	0	3	13.5	0.0596859	2.67016	6.08796	2.49606	232.9	0.010733	0.0544153	4.69	2.28	48.70	38.20	1.79	0.41	0.24	5.1	144.00	102.00	41.90	40.00	66.00	198.00	198.00	58.00	0.11	4.10	2.46	4.88
1105652	2	58	21.48	112	68	ⅡB	0	0	0	0	1	0	0	1	0	7	30.1	0.065285	6.89119	17.3658	7.4673	232.5	0.0111399	0.0637975	5.13	2.52	49.10	38.60	1.98	0.43	0.19	6.6	121.00	266.00	39.5	20.00	16.00	139.00	139.00	45.00	0.14	4.20	2.40	4.69
1105766	2	59	25.39	138	88	Ⅳa	0	0	0	1	1	0	0	1	0	5	23.5	0.0474684	3.98734	5.98101	0.897152	201.62	0.00474684	0.0343879	2.50	1.50	60.00	31.60	0.79	0.15	0.12	4.8	123.00	126.00	43.62	18.24	12.81	146.51	146.51	62.94	0.12	3.90	2.38	4.54
1105924	2	63	22.94	130	70	IIIC	0	0	0	1	0	0	0	1	0	1	4.1	0.0710811	5.94595	15.6378	7.19341	225.8	0.0124324	0.0644608	5.22	2.63	50.30	37.00	1.93	0.46	0.25	6.7	138.00	220.00	40.80	15.00	6.00	171.00	171.00	70.00	0.06	3.00	2.39	4.40
1106109	1	58	21.16	121	78	ⅣA	0	0	0	0	0	0	0	1	0	2	9.1	0.0589506	5.06173	9.6679	2.03026	209.6	0.00648148	0.0401261	3.15	1.91	60.60	32.40	1.02	0.21	0.01	0.7	100.00	164.00	47.60	18.00	8.00	186.00	186.00	76.00	0.06	4.30	2.43	5.89
1106398	2	71	19.23	112	60	III	0	0	0	1	1	0	0	2	0	1	1.63	0.127576	5.0303	21.1776	6.9886	203.9	0.01	0.108226	7.04	4.21	59.70	33.00	2.32	0.33	0.31	7.4	128.00	166.00	38.90	21.00	11.00	184.00	184.00	72.00	0.09	3.40	2.12	5.58
1106574	1	48	20.96	118	67	ⅣA	0	0	0	0	0	1	1	1	0	6	27.3	0.148729	9.57627	33.6127	22.1844	156.56	0.0279661	0.091027	6.01	3.51	58.40	23.60	1.42	0.66	0.17	7.4	128.00	226.00	38.56	32.16	40.33	155.33	155.33	56.21	0.08	3.80	2.19	4.61
1106673	2	49	25.33	120	70	ⅣA	1	1	1	0	0	0	0	1	2	1	4.2	0.12107	7.59197	27.4829	14.0163	194.1	0.0170569	0.0811659	6.53	3.62	55.40	29.90	1.95	0.51	0.27	7.5	143.00	227.00	44.60	25.00	25.00	294.00	294.00	59.00	0.10	4.40	2.41	7.06
1106791	1	58	18.94	118	75	IIB	0	0	0	0	0	1	1	1	0	4	18.4	0.0459584	3.51039	6.98568	3.00384	267.45	0.00993072	0.0390579	4.43	1.99	44.90	43.30	1.92	0.43	0.14	4.1	173.00	152.00	50.95	19.05	10.17	173.44	173.44	85.85	0.07	4.10	2.42	4.07
1106894	2	66	25.63	140	80	IVa	0	0	0	1	0	0	0	1	0	3	13.2	0.0802985	7.43284	19.9943	8.19767	206	0.0122388	0.0698701	5.11	2.69	52.60	33.50	1.71	0.41	0.29	9.1	108.00	249.00	38.50	16.81	9.84	139.39	139.39	53.79	0.10	4.30	2.16	4.05
1107017	1	25	18	120	70	ⅢB	1	3	2	0	0	1	1	1	0	2	8.2	0.4504	40.32	227.002	170.251	99.1	0.06	0.153825	7.50	5.63	75.10	12.50	0.94	0.75	0.14	1.9	135.00	504.00	36.60	16.00	17.00	144.00	144.00	62.00	0.05	4.00	2.27	4.71
1107084	2	80	23.31	130	70	Ⅳb	1	1	1	0	0	0	0	1	0	2	4.6	0.182569	14.4037	57.3266	24.6504	145.97	0.0197248	0.107655	5.86	3.98	68.00	21.80	1.28	0.43	0.14	2.4	102.00	314.00	36.97	41.82	28.28	328.24	328.24	46.48	0.08	4.50	2.23	5.35
1107206	1	32	34.17	120	70	ⅣB	0	0	0	0	0	1	1	1	0	4	14.4	0.192742	7.78226	37.1992	40.5471	166.23	0.0439516	0.11319	7.94	4.78	60.20	24.80	1.97	1.09	0.07	0.9	149.00	193.00	42.23	43.98	39.99	190.29	190.29	74.35	0.06	3.80	2.36	4.92
1107241	1	58	23.34	110	60	IIa	1	2	2	1	0	1	1	1	0	5	25.5	0.43314	20.2326	150.733	138.674	119.34	0.0534884	0.223455	10.51	7.45	70.80	17.20	1.81	0.92	0.44	15.5	102.00	348.00	33.34	20.68	27.03	102.58	102.58	82.37	0.07	4.50	2.32	4.43
1107411	1	64	23.11	118	67	ⅡB	0	0	0	0	0	1	1	1	0	4	18.76	0.0877888	5.9736	15.8898	16.8432	194.8	0.0349835	0.0614319	5.67	2.66	46.90	30.30	1.72	1.06	0.18	5.9	160.00	181.00	43.30	45.59	70.12	164.57	164.57	67.67	0.07	4.10	2.26	4.77
1107551	1	40	19.84	127	80	ⅡB	0	0	0	0	0	1	1	1	1	1	4.5	0.254938	16.2963	67.3037	32.3058	120.1	0.0296296	0.105627	5.73	4.13	72.10	16.20	0.93	0.48	0.17	3	107.00	264.00	39.10	28.00	17.00	135.00	135.00	109.00	0.04	4.10	2.20	5.05
1107566	1	54	20.94	114	65	ⅢA	0	0	0	1	1	1	1	1	0	4	18	0.214146	8.53659	37.4756	21.3611	148.6	0.0278049	0.0952278	6.60	4.39	66.50	20.50	1.35	0.57	0.64	9.7	156.00	175.00	46.10	26.00	19.00	228.00	228.00	63.00	0.10	4.10	2.37	7.62
1107658	1	59	24.61	123	76	IIB	0	0	0	1	0	0	1	1	0	4	19.2	0.144805	4.12338	18.3903	17.4707	192.7	0.0308442	0.115245	8.12	4.46	55.00	30.80	2.50	0.95	0.23	3.8	108.00	127.00	38.70	22.00	19.00	162.00	162.00	104.00	0.05	4.40	2.27	5.78
1107737	1	75	22.23	118	70	IIIB	0	0	0	1	0	0	0	1	0	4	13.2	0.085259	16.8127	35.9793	21.5876	159.9	0.0239044	0.0622093	3.87	2.14	55.30	25.10	0.97	0.60	0.15	4.5	68.00	422.00	34.40	20.00	14.00	220.00	220.00	66.00	0.13	4.40	2.06	3.66
1107743	1	51	23.46	120	60	Ⅳ	0	0	0	1	0	1	1	1	1	7	33.95	0.307285	11.9868	55.6185	20.0227	118.3	0.0238411	0.108411	6.21	4.64	74.80	15.10	0.94	0.36	0.22	3.5	123.00	181.00	42.80	28.00	32.00	163.00	163.00	61.00	0.08	4.00	2.37	4.89
1107865	2	67	24.65	114	72	ⅢCDukeC	0	0	0	1	0	0	0	1	0	8	35.2	0.131081	10.2252	29.7554	14.2826	152.6	0.0216216	0.0699519	4.86	2.91	59.90	22.20	1.08	0.48	0.37	7.6	116.00	227.00	41.6	17.65	13.50	181.70	181.70	47.75	0.10	3.90	2.32	5.54
1107958	1	75	26.53	120	70	IIB	0	0	0	0	0	1	1	1	0	6	29.1	0.117284	6.83128	19.4691	12.4602	158.78	0.0263374	0.0764485	4.73	2.85	60.30	24.30	1.15	0.64	0.11	2.2	140.00	166.00	37.28	18.00	12.87	173.54	173.54	63.41	0.06	4.60	2.26	5.02
1107970	2	58	25.39	139	80	IVa	0	0	0	0	0	0	0	1	1	2	4.67	0.0936508	5.63492	13.2984	4.25549	163.3	0.0126984	0.0632708	3.81	2.36	62.00	25.20	0.96	0.32	0.15	3.9	86.00	142.00	37.30	15.00	7.00	134.00	134.00	60.00	0.10	3.70	2.19	4.92
1108131	2	51	16.65	102	60	IIB	0	0	0	0	1	0	0	1	0	6	20.4	0.1352	6.36	21.4968	7.73885	164.85	0.0144	0.0848181	5.12	3.38	66.00	25.00	1.28	0.36	0.21	4.3	124.00	159.00	39.85	16.59	24.64	139.16	139.16	47.05	0.08	4.20	2.44	5.47
1108151	1	52	24.09	121	78	ⅢC	1	1	1	0	0	1	1	1	0	7	30.1	0.151351	11.2162	25.1243	11.0547	109.2	0.0297297	0.0636364	3.37	2.24	66.40	14.80	0.50	0.44	0.19	5.1	137.00	166.00	35.20	25.00	27.00	151.00	151.00	72.00	0.05	3.90	2.14	4.06
1108190	1	62	18.08	120	70	ⅢB	1	3	2	0	0	1	1	1	1	2	3.85	0.0745981	2.89389	6.71383	2.75267	193.3	0.0131833	0.0613757	4.09	2.32	56.70	31.10	1.27	0.41	0.25	5.1	127.00	90.00	37.80	25.00	42.00	123.00	123.00	75.00	0.08	3.60	2.21	4.48
1108196	1	34	20.08	112	65	ⅢC	0	0	0	0	0	0	1	1	0	4	4.6	0.654545	17.438	138.109	103.582	98.4	0.0619835	0.208971	9.99	7.92	79.30	12.10	1.21	0.75	0.11	1.9	137.00	211.00	37.90	18.00	7.00	128.00	128.00	72.00	0.05	4.20	2.30	4.32
1108330	2	62	18.29	115	70	IIB	0	0	0	0	1	0	0	1	0	2	4.1	0.125161	5.03226	19.5252	8.98157	198.6	0.0148387	0.0889908	6.55	3.88	59.20	31.00	2.03	0.46	0.26	5	125.00	156.00	43.60	17.00	14.00	82.00	82.00	54.00	0.09	4.00	2.46	4.83
1108401	2	20	19.95	116	70	ⅣB	0	0	0	0	0	0	0	1	0	3	12.9	0.128571	10.8711	40.1143	30.0857	181.49	0.0261324	0.0971308	6.73	3.69	54.90	28.70	1.93	0.75	0.31	4.6	95.00	312.00	37.99	50.05	37.33	724.75	724.75	56.10	0.09	4.50	2.26	4.15
1108506	2	71	16.41	118	65	IIC	0	0	0	0	1	0	0	1	1	2	5.8	0.429457	13.7984	76.4434	35.9284	102.2	0.0364341	0.14695	7.00	5.54	79.10	12.90	0.90	0.47	0.05	0.9	113.00	178.00	37.70	15.27	6.03	268.78	268.78	64.47	0.08	2.90	2.15	5.72
1108558	1	73	19.83	130	88	ⅡB	0	0	0	1	0	1	1	2	0	1	3.15	0.134468	11.9149	37.6511	12.8014	153.91	0.0144681	0.0867893	4.69	3.16	67.40	23.50	1.10	0.34	0.09	1.9	106.00	280.00	36.41	14.11	12.02	152.08	152.08	78.02	0.06	3.90	2.29	5.64
1109014	1	69	19.27	130	80	ⅢC	0	0	0	0	0	0	1	1	0	6	29.22	0.284354	10.9524	45.781	26.0951	116.2	0.0387755	0.0978923	6.73	4.18	62.10	14.70	0.99	0.57	1.08	27.1	130.00	161.00	42.70	20.00	15.00	313.00	313.00	55.00	0.07	4.30	2.36	4.41
1109026	1	68	23.34	120	70	IIB	0	0	0	1	0	1	1	1	1	4	14	0.129598	7.18391	32.3994	26.5675	219.3	0.0235632	0.0995585	8.59	4.51	52.60	34.80	2.99	0.82	0.35	6.2	134.00	250.00	45.30	36.00	38.00	195.00	195.00	87.00	0.06	4.00	2.36	4.33
1109327	1	54	27.7	130	88	ⅢB	1	1	1	1	0	0	1	1	1	2	10.2	0.381132	22.7044	137.589	63.2908	124.1	0.0289308	0.135874	8.61	6.06	70.50	15.90	1.37	0.46	0.69	8	147.00	361.00	44.60	14.00	12.00	172.00	172.00	80.00	0.08	3.70	2.49	9.76
1109337	1	64	20.2	120	78	IVA	0	0	0	0	0	1	1	1	0	6	26.4	0.296209	12.4645	77.9028	40.5095	142.2	0.0246445	0.1703	8.71	6.25	71.80	21.10	1.84	0.52	0.13	3.8	103.00	263.00	36.70	10.00	8.00	134.00	134.00	69.00	0.06	4.20	2.27	5.13
1109448	1	62	21.94	126	78	IIIB	0	0	0	1	0	1	1	1	0	4	15.4	0.0854545	9.27273	26.1491	7.32175	204.8	0.00848485	0.0708543	5.40	2.82	52.20	33.00	1.78	0.28	0.7	25	123.00	306.00	39.80	23.00	16.00	226.00	226.00	70.00	0.11	4.30	2.34	4.58
1109717	1	42	23.24	121	72	Ⅱb-Ⅲ	0	0	0	0	0	0	0	1	0	3	13.8	0.0548463	3.52246	8.1721	6.78285	257.2	0.0196217	0.0507659	5.93	2.32	39.20	42.30	2.51	0.83	0.24	4	142.00	149.00	45.70	32.00	54.00	199.00	199.00	69.00	0.05	4.20	2.51	5.10
1109742	2	56	25.91	120	70	ⅡA	0	0	0	0	0	0	0	1	0	7	32.2	0.194872	15.4872	58.8513	22.952	140.9	0.02	0.0875576	5.84	3.80	65.10	19.50	1.14	0.39	0.49	9.2	129.00	302.00	43.40	18.00	19.00	214.00	214.00	55.00	0.08	3.70	2.51	5.62
1109837	2	61	18.97	101	68	ⅢB	0	0	0	0	0	0	0	2	0	3	11.55	0.0417284	4.8642	8.22049	2.63056	241.4	0.00790123	0.0434447	3.51	1.69	48.10	40.50	1.42	0.32	0.2	7.1	119.00	197.00	38.90	16.00	9.00	152.00	152.00	69.00	0.09	4.10	2.37	4.43
1109840	2	63	22.67	110	70	IIIB	0	0	0	1	0	0	0	2	0	3	12	0.0979381	5.60137	15.9639	7.3434	187.1	0.0158076	0.0685096	4.98	2.85	57.30	29.10	1.45	0.46	0.19	7	131.00	163.00	41.60	23.00	21.00	153.00	153.00	82.00	0.05	3.90	2.34	4.30
1109859	1	70	20.06	130	78	IVA	0	0	0	0	0	0	0	1	0	4	19.8	0.0725904	2.95181	7.11386	2.27643	209.5	0.00963855	0.0554023	4.52	2.41	53.40	33.20	1.50	0.32	0.28	11.2	127.00	98.00	43.50	38.00	32.00	204.00	204.00	75.00	0.07	4.20	2.45	4.67
1109969	2	61	26.22	110	68	ⅡB	0	0	0	1	0	1	1	1	0	5	20.2	0.055	5.14706	9.625	3.36875	208.3	0.0102941	0.0488251	3.53	1.87	53.00	34.00	1.20	0.35	0.2	7.4	114.00	175.00	38.30	21.00	16.00	147.00	147.00	52.00	0.12	4.00	2.35	4.37
1110110	1	62	23.66	115	74	IVA	0	0	0	0	0	1	1	1	1	4	19.4	0.204	8.28571	29.58	12.4236	126.8	0.024	0.0908397	5.26	3.57	67.80	17.50	0.92	0.42	0.25	8.9	124.00	145.00	39.30	22.00	17.00	157.00	157.00	95.00	0.06	3.60	2.25	5.29
1110126	1	50	24.68	126	87	Ⅱa	0	0	0	0	0	0	0	1	0	4	20.8	0.139145	5.88816	24.9069	8.46835	192.2	0.0111842	0.105224	6.72	4.23	62.90	30.40	2.04	0.34	0.08	1.5	129.00	179.00	40.20	11.00	5.00	108.00	108.00	94.00	0.06	3.90	2.38	4.46
1110497	1	37	213.02	120	78	IIIB	0	0	0	0	0	1	1	1	0	4	20.4	0.0579952	16.7542	40.7126	15.4708	245.8	0.00906921	0.0669421	5.39	2.43	45.10	41.90	2.26	0.38	0.27	9.7	106.00	702.00	36.30	24.00	32.00	130.00	130.00	52.00	0.08	4.40	2.34	4.62
1110706	1	61	26.13	110	70	ⅢB-Ⅳ	0	0	0	0	0	1	1	1	0	4	19.6	0.147289	7.86145	38.4425	16.1458	207.5	0.0126506	0.117831	8.16	4.89	59.90	33.20	2.71	0.42	0.08	1.5	160.00	261.00	41.50	18.00	18.00	170.00	170.00	71.00	0.08	4.40	2.32	4.44
1110737	1	44	21.34	120	70	IV	0	0	0	0	0	1	1	1	1	9	39.6	0.106515	4.23453	13.8469	6.23111	193.3	0.014658	0.0821608	5.66	3.27	57.70	30.70	1.74	0.45	0.27	9.7	139.00	130.00	39.80	21.00	22.00	189.00	189.00	62.00	0.07	4.00	2.36	4.10
1110851	1	63	25.47	149	81	ⅡA	1	2	2	1	0	1	1	1	1	2	10.4	0.428571	11.9048	64.2857	25.0714	104.9	0.0309524	0.128878	6.66	5.40	81.00	12.60	0.84	0.39	0.25	4.1	155.00	150.00	41.90	19.00	34.00	189.00	189.00	93.00	0.07	4.10	2.28	5.73
1110975	1	44	22.84	121	78	ⅢB	0	0	0	0	0	1	0	1	0	1	4.4	0.445402	22.4713	174.152	240.33	120.9	0.0793103	0.228614	11.30	7.75	68.60	17.40	1.97	1.38	0.19	1.7	117.00	391.00	33.90	57.00	17.00	539.00	539.00	76.00	0.05	3.80	2.27	4.36
1110980	1	47	22.66	128	76	ⅡB	0	0	0	0	0	1	0	1	0	2	8.6	0.490244	21.7073	87.2634	33.1601	84.5	0.0463415	0.0924138	5.00	4.02	80.40	8.20	0.41	0.38	0.06	4.6	148.00	178.00	43.50	12.00	10.00	200.00	200.00	94.00	0.06	3.60	2.37	4.49
1111073	1	59	25.71	110	70	IIIB	0	0	0	0	0	1	1	1	0	3	14.7	0.501	15.3	76.653	113.446	84.5	0.148	0.145217	7.27	5.01	68.90	10.00	0.73	1.48	0.29	10.1	111.00	153.00	34.50	17.00	17.00	176.00	176.00	96.00	0.04	2.90	2.09	6.85
1111159	2	60	22.21	115	65	Ⅲc	0	0	0	0	0	1	0	1	0	4	14	0.0236599	3.56747	4.56636	1.64389	306.3	0.00665434	0.0357542	3.77	1.28	34.00	54.10	2.04	0.36	0.19	7.8	103.00	193.00	35.80	18.00	9.00	175.00	175.00	66.00	0.06	3.70	2.27	4.32
1111229	1	40	21.09	107	72	ⅣB	0	0	0	0	0	1	0	1	0	2	8.6	0.0655556	5.58333	13.1767	5.79773	222.6	0.0122222	0.0553991	4.89	2.36	48.30	36.00	1.76	0.44	0.3	6.1	130.00	201.00	42.60	22.00	23.00	247.00	247.00	61.00	0.09	4.00	2.50	4.80
1111559	2	55	21.78	112	72	IIIB	0	0	0	0	0	0	0	1	0	5	15	0.114379	15.4902	54.2157	29.8186	195	0.0179739	0.0833333	6.04	3.50	58.00	30.60	1.85	0.55	0.26	6.8	130.00	474.00	42.00	36.00	42.00	201.00	201.00	61.00	0.07	4.40	2.47	4.13
1111753	2	59	17.83	110	70	ⅣA	0	0	0	0	0	0	0	1	0	3	10.5	0.261143	13.2	60.324	27.749	129.1	0.0262857	0.109856	6.28	4.57	72.80	17.50	1.10	0.46	0.48	16.5	101.00	231.00	41.60	16.00	11.00	149.00	149.00	62.00	0.09	4.50	2.50	4.07
1111769	2	49	20.28	110	70	ⅢC	0	0	0	1	0	0	0	1	0	8	32	0.278191	26.4894	138.539	55.4157	137	0.0212766	0.121628	7.30	5.23	71.60	18.80	1.37	0.40	0.31	4.8	84.00	498.00	43.00	15.00	14.00	136.00	136.00	67.00	0.07	4.70	2.61	5.04
1111851	1	50	23.03	110	85	ⅣA	0	0	0	0	0	0	0	1	0	3	14.4	0.1	4.87952	16.2	11.988	201.6	0.0222892	0.0932584	6.36	3.32	52.20	33.20	2.11	0.74	0.77	6.8	126.00	162.00	35.60	24.00	18.00	361.00	361.00	75.00	0.08	4.10	2.35	4.26
1112004	1	53	24.91	110	69	ⅣA	0	0	0	1	0	1	1	1	0	2	10.2	0.140727	10.2909	39.8258	15.1338	177.2	0.0138182	0.0974811	6.58	3.87	58.80	27.50	1.81	0.38	0.74	14.4	131.00	283.00	39.70	17.00	9.00	209.00	209.00	92.00	0.08	4.20	2.48	4.32
1112063	1	63	21.22	121	78	ⅡA	0	0	0	0	0	1	1	1	1	2	8.4	0.596	15.36	114.432	112.143	102.6	0.0784	0.185786	10.21	7.45	73.00	12.50	1.28	0.98	0.41	8.4	124.00	192.00	40.10	14.00	6.00	202.00	202.00	57.00	0.06	3.70	2.36	4.22
1112416	1	31	18.07	114	66	Ⅳa	0	0	0	0	0	1	0	1	0	1	3.96	0.239073	24.1722	87.2616	41.8856	119	0.0317881	0.0829885	5.10	3.61	70.80	15.10	0.77	0.48	0.21	4.1	90.00	365.00	43.50	15.00	10.00	168.00	168.00	76.00	0.05	3.70	2.41	4.29
1112480	1	52	22.99	120	70	ⅢB	0	0	0	0	0	1	1	1	1	2	9.36	0.0929688	6.19792	22.1266	12.8334	235.5	0.0151042	0.082069	7.43	3.57	48.10	38.40	2.85	0.58	1.57	28	142.00	238.00	43.50	23.00	12.00	184.00	184.00	126.00	0.05	3.90	2.58	5.24
1112508	1	56	21.51	107	73	ⅢC	0	0	0	1	1	0	1	1	0	1	4.6	0.343684	29.1053	190.057	153.946	140	0.0426316	0.145111	9.32	6.53	70.00	19.00	1.77	0.81	0.12	2.9	132.00	553.00	45.00	42.00	140.00	174.00	174.00	81.00	0.08	4.80	2.57	6.30
1112520	1	46	24.69	110	68	ⅣA	0	0	0	1	0	1	1	1	1	4	16.32	0.0878261	6.34783	19.2339	13.2714	214.8	0.02	0.0716312	6.08	3.03	49.90	34.50	2.10	0.69	0.17	5.7	147.00	219.00	42.30	52.00	69.00	175.00	175.00	74.00	0.07	4.00	2.46	4.90
1112822	1	60	16.37	110	70	ⅢC	0	0	0	0	0	1	0	1	1	2	8.6	0.0918819	8.19188	20.3978	6.93525	172.2	0.0125461	0.0678474	4.21	2.49	59.00	27.10	1.14	0.34	0.24	5.4	107.00	222.00	36.70	18.00	24.00	221.00	221.00	49.00	0.12	3.90	2.36	4.21
1112845	1	27	17.63	112	68	IV	1	2	2	0	0	1	1	1	1	2	9	0.0946203	5.94937	17.7886	12.0963	199.4	0.021519	0.0722222	5.63	2.99	53.10	31.60	1.78	0.68	0.24	4.4	154.00	188.00	41.40	35.00	40.00	191.00	191.00	59.00	0.09	4.00	2.38	3.84
1112972	1	51	28.39	116	78	Ⅳa-b	0	0	0	0	0	0	1	1	0	4	21.4	0.141611	8.45638	35.6859	24.9801	191.5	0.0234899	0.0992941	7.75	4.22	54.50	29.80	2.31	0.70	0.88	16.8	136.00	252.00	42.50	24.00	24.00	172.00	172.00	92.00	0.05	4.30	2.44	4.48
1113252	1	72	23.5	107	68	ⅡC	0	0	0	0	0	1	1	1	0	6	28.4	0.23242	14.9772	76.2338	31.2559	151.9	0.0187215	0.120047	7.29	5.09	69.90	21.90	1.60	0.41	0.3	5.9	135.00	328.00	42.40	13.00	14.00	139.00	139.00	71.00	0.05	4.00	2.32	4.47
1113281	1	75	20.2	120	75	ⅢB	0	0	0	1	0	1	1	1	0	9	27	0.392248	19.7674	100.023	49.0114	108.8	0.0379845	0.114221	6.60	5.06	76.70	12.90	0.85	0.49	0.22	13.1	137.00	255.00	44.30	30.00	20.00	290.00	290.00	78.00	0.07	4.40	2.43	4.79
1113317	1	60	21.64	110	68	Ⅳa	0	0	0	0	0	1	1	1	0	2	8.2	0.0828571	14.1429	32.8114	17.3901	177.7	0.0189286	0.0615385	4.43	2.32	52.30	28.00	1.24	0.53	0.33	8.9	87.00	396.00	37.70	31.00	22.00	183.00	183.00	59.00	0.10	4.00	2.25	4.17
1113407	2	61	27.77	127	80	Ⅳa	0	0	0	0	0	0	0	1	0	4	16.8	0.0438636	5.84091	11.273	4.73464	258.5	0.00954545	0.0501299	4.91	1.93	39.30	44.00	2.16	0.42	0.31	7.3	113.00	257.00	38.50	17.00	7.00	276.00	276.00	60.00	0.08	4.30	2.43	4.69
1113409	1	59	18.07	110	70	ⅢB-C	0	0	0	0	0	0	1	1	0	2	9	0.304965	19.4326	83.5603	51.8074	108.7	0.0439716	0.112565	5.96	4.30	72.10	14.10	0.84	0.62	0.43	9.2	112.00	274.00	38.20	15.00	9.00	148.00	148.00	77.00	0.09	4.00	2.37	4.93
1113451	1	67	23.05	102	70	Ⅱ	0	0	0	0	0	1	1	1	0	2	9.2	0.263721	10.8837	61.7107	47.5172	144.8	0.035814	0.152011	8.45	5.67	67.20	21.50	1.82	0.77	0.28	5.3	131.00	234.00	37.30	47.00	77.00	359.00	359.00	81.00	0.05	4.60	2.39	3.94
1113648	1	53	17.67	118	85	ⅡA	0	0	0	0	0	0	1	1	0	6	22.8	0.109006	8.4472	29.6497	14.8248	196	0.015528	0.100286	6.53	3.51	53.70	32.20	2.10	0.50	0.44	6.9	105.00	272.00	35.00	13.00	5.00	146.00	146.00	72.00	0.07	3.90	2.27	4.58
1113702	2	64	17.93	102	66	Ⅳ	0	0	0	0	0	0	0	1	0	6	12.6	0.20219	7.62774	42.2577	13.5225	184.6	0.0116788	0.116387	8.25	5.54	67.10	27.40	2.26	0.32	0.14	5.3	140.00	209.00	47.60	18.00	9.00	193.00	193.00	50.00	0.08	4.50	2.50	5.31
1113729	1	48	26.03	120	80	ⅣB	0	0	0	0	1	1	1	1	1	6	29.4	0.266489	11.1702	55.9628	36.3758	139.7	0.0345745	0.109628	7.23	5.01	69.20	18.80	1.36	0.65	0.36	9.8	140.00	210.00	45.7	19.00	25.00	190.00	190.00	82.00	0.05	4.00	2.50	5.02
1113874	2	60	20.55	108	62	ⅢB	0	0	0	0	0	0	0	1	0	5	22.25	0.191342	15.368	67.9264	34.6425	154.2	0.0220779	0.114212	6.66	4.42	66.30	23.10	1.54	0.51	0.26	5.9	96.00	355.00	38.70	26.00	21.00	211.00	211.00	54.00	0.09	3.70	2.25	5.15
1113979	2	55	17.04	102	65	ⅢB	0	0	0	0	0	0	0	1	0	3	9.9	0.0316703	4.77223	6.96746	3.20503	265.8	0.00997831	0.0413598	3.80	1.46	38.30	46.10	1.75	0.46	0.12	4.1	128.00	220.00	35.30	31.00	24.00	233.00	233.00	66.00	0.06	4.00	2.34	3.84
1114042	2	61	22.06	110	70	ⅢB	1	2	2	0	0	0	0	1	1	6	24.6	0.0465438	5.04608	10.1931	3.56758	260	0.00806452	0.0469767	4.45	2.02	45.30	43.40	1.93	0.35	0.3	9.6	132.00	219.00	43	23.00	16.00	189.00	189.00	53.00	0.06	4.00	2.52	4.90
1114089	2	73	20.89	120	68	ⅢA	0	0	0	0	0	0	0	1	1	8	31.2	0.188889	12.6111	42.8778	21.4389	134.1	0.0277778	0.0770975	4.94	3.40	68.90	18.00	0.89	0.50	0.11	4.7	136.00	227.00	44.10	18.00	12.00	272.00	272.00	55.00	0.05	4.50	2.49	4.32
1114197	2	46	20.94	120	70	IVA	0	0	0	0	0	0	0	1	0	8	36	0.0637333	6.66667	15.9333	5.89533	227.6	0.00986667	0.059601	4.56	2.39	52.40	37.50	1.71	0.37	0.1	2.3	104.00	250.00	40.10	17.00	10.00	118.00	118.00	42.00	0.06	4.20	2.36	3.98
1114305	2	61	27.34	114	66	ⅢB	1	1	1	1	0	0	0	1	1	3	14.625	0.65619	22.8571	157.486	96.0663	90.9	0.0580952	0.179427	8.48	6.89	81.20	10.50	0.89	0.61	0.13	1.7	111.00	240.00	38.40	70.00	85.00	931.00	931.00	58.00	0.07	4.00	2.30	5.08
1114317	2	62	21.83	110	68	ⅡA	1	3	2	0	0	0	0	1	0	2	8.7	0.459615	17.3077	124.096	79.4215	118.4	0.0410256	0.177475	9.44	7.17	75.90	15.60	1.47	0.64	0.29	2.7	119.00	270.00	40.40	28.00	12.00	304.00	304.00	49.00	0.04	3.00	2.40	4.44
1114502	1	50	20.82	115	68	ⅡA-ⅣA	0	0	0	0	0	1	0	1	0	2	8.78	0.170356	10.3557	44.6332	31.6896	174.9	0.0280632	0.0890496	7.08	4.31	60.90	25.30	1.79	0.71	0.3	4.8	165.00	262.00	48.40	52.00	20.00	251.00	251.00	70.00	0.06	3.50	2.67	4.92
1114645	2	72	23.73	123	76	ⅣA	0	0	0	0	0	0	0	1	1	2	5.62	0.165942	14.7826	67.7043	46.716	178.8	0.025	0.112255	8.19	4.58	56.00	27.60	2.26	0.69	0.6	7.3	99.00	408.00	40.80	38.00	20.00	1187	1187	67.00	0.04	4.40	2.45	4.51
1114732	1	54	21.48	102	78	ⅢB	1	1	1	0	0	1	1	1	0	3	12.9	0.230952	7.04762	34.181	16.7487	148.9	0.0233333	0.110478	6.91	4.85	70.20	21.00	1.45	0.49	0.71	12.8	147.00	148.00	43.90	24.00	19.00	158.00	158.00	70.00	0.04	3.90	2.46	4.59
1114858	1	66	21.5	110	70	ⅡA	0	0	0	0	0	1	1	1	0	8	33.6	0.0881029	9.54984	26.1666	11.775	199.4	0.0144695	0.0624146	5.11	2.74	53.60	31.10	1.59	0.45	0.2	8	108.00	297.00	43.90	17.00	11.00	145.00	145.00	60.00	0.10	4.90	2.49	4.27
1114891	1	51	21.08	110	70	ⅢB	0	0	0	0	1	1	1	1	0	5	21.75	0.109127	6.38889	17.5694	7.02778	170.7	0.015873	0.0615213	4.25	2.75	64.70	25.20	1.07	0.40	0.04	1.5	136.00	161.00	44.70	20.00	11.00	207.00	207.00	81.00	0.04	4.30	2.48	4.52
1114969	1	42	22.35	132	89	ⅢB	0	0	0	0	0	1	1	1	0	2	8.2	0.136934	15.0871	59.2923	56.3277	181.9	0.033101	0.102344	7.17	3.93	54.90	28.70	2.06	0.95	0.2	3.2	126.00	433.00	38.40	29.00	32.00	209.00	209.00	60.00	0.05	4.30	2.49	4.03
1115003	1	60	23.51	118	80	ⅣA	0	0	0	0	0	1	1	1	0	11	52.25	0.6	32.9167	237	123.24	94.3	0.0433333	0.209913	8.86	7.20	81.20	12.00	1.06	0.52	0.18	6.1	103.00	395.00	34.30	37.00	58.00	192.00	192.00	62.00	0.07	3.50	2.17	5.09
1115021	2	54	22.64	92	60	ⅢA	0	0	0	0	1	0	0	1	0	2	8.4	0.0753388	6.20596	17.2526	7.24608	222.7	0.0113821	0.0727749	5.31	2.78	52.30	36.90	1.96	0.42	0.13	5.2	129.00	229.00	38.20	15.00	11.00	142.00	142.00	65.00	0.08	4.20	2.55	4.86
1115218	1	53	20.31	110	70	IVA	0	0	0	0	1	1	1	1	0	6	25.2	0.0723926	6.13497	14.4785	4.63313	200.7	0.00981595	0.0625995	4.08	2.36	57.90	32.60	1.33	0.32	0.14	7.5	101.00	200.00	37.70	17	24.00	128.00	128.00	72.00	0.12	4.20	2.34	4.28
1115534	2	53	22.48	120	70	ⅢB	1	1	1	0	0	0	0	1	0	2	9.1	0.150173	14.083	61.1204	25.0594	184.1	0.0141869	0.109596	6.86	4.34	63.20	28.90	1.98	0.41	0.16	5.5	103.00	407.00	39.6	19.00	26.00	160.00	160.00	58.00	0.09	3.70	2.20	5.17
1115631	1	53	20.9	110	70	IVb	0	0	0	0	0	1	1	1	1	1	4.5	1.50172	67.931	591.679	289.923	67	0.0844828	0.229211	10.35	8.71	84.20	5.80	0.60	0.49	0.77	6.5	133.00	394.00	38.00	25.00	13.00	350.00	350.00	65.00	0.06	4.10	2.75	4.26
1115945	1	55	25.14	130	72	IVA	0	0	0	0	0	1	1	1	0	4	20.4	0.0876344	15.8333	51.6167	34.067	229	0.0177419	0.075814	6.86	3.26	47.50	37.20	2.55	0.66	0.28	5.1	88.00	589.00	43.00	29.00	15.00	363.00	363.00	80.00	0.04	3.80	2.35	5.19
1115957	2	63	23.01	120	70	ⅢB	0	0	0	0	0	0	0	1	0	6	18.6	0.0638961	6.41558	15.7823	7.25988	229.9	0.0119481	0.0657754	4.91	2.46	50.10	38.50	1.89	0.46	0.08	1.7	100.00	247.00	37.40	19.00	9.00	135.00	135.00	66.00	0.06	4.10	2.30	4.38
1116015	1	47	23.6	120	70	IVa	0	0	0	0	0	0	1	1	1	4	21	0.107368	19.0526	58.3011	34.9806	187.6	0.0210526	0.0678492	5.44	3.06	56.30	28.50	1.55	0.60	0.21	4.5	122.00	543.00	45.10	57.00	46.00	1148	1148	78.00	0.06	5.30	2.60	4.64
1116046	1	58	23.34	110	70	IVa	1	3	2	0	0	1	1	1	1	2	9.1	0.0442656	6.29779	13.8551	6.37336	292.5	0.00925553	0.05	5.69	2.20	38.70	49.70	2.83	0.46	0.19	5.7	127.00	313.00	44.00	11.00	8.00	143.00	143.00	50.00	0.11	4.10	2.52	5.02
1116204	1	62	25.53	112	70	ⅣA	0	0	0	0	0	1	1	1	2	10	36	0.139502	13.0961	51.3367	20.0213	185.5	0.013879	0.0871111	6.33	3.92	61.90	28.10	1.78	0.39	0.19	4.8	94.00	368.00	45.00	32.00	18.00	258.00	258.00	82.00	0.06	4.60	2.52	4.90
1116210	1	52	24.44	138	80	ⅢB	0	0	0	0	0	1	1	1	0	8	39.8	0.18866	10.8591	59.6165	23.8466	189.4	0.0137457	0.125057	8.53	5.49	64.30	29.10	2.48	0.40	0.1	2	145.00	316.00	43.90	20.00	44.00	130.00	130.00	66.00	0.11	4.20	2.44	6.23
1116298	1	66	28.96	140	80	ⅡA	0	0	0	1	0	1	1	1	0	8	42	0.149321	7.05882	23.2941	9.31765	148.5	0.0180995	0.0868421	4.85	3.30	68.10	22.10	1.07	0.40	0.41	9.9	159.00	156.00	38.00	15.00	13.00	150.00	150.00	80.00	0.08	3.80	2.58	6.24
1116320	1	60	20.2	114	77	ⅡB	0	0	0	0	0	1	1	1	0	4	19.88	0.181614	12.2422	49.5807	27.2694	144.5	0.0246637	0.122727	6.15	4.05	65.90	22.30	1.37	0.55	0.15	2.4	117.00	273.00	33.00	34.00	13.00	507.00	507.00	63.00	0.10	4.00	2.25	4.31
1116395	1	58	22.65	118	78	ⅢB	0	0	0	0	0	1	1	1	0	4	19.4	0.107278	4.33544	14.6972	6.1728	197.2	0.0132911	0.0864796	5.88	3.39	57.70	31.60	1.86	0.42	0.15	2.6	126.00	137.00	39.20	29.00	45.00	167.00	167.00	80.00	0.07	3.90	2.36	4.96
1116506	1	76	19.92	126	78	Ⅳa-b	0	0	0	0	0	1	1	1	0	4	11.7	1.00667	46.3333	279.853	187.502	61.5	0.111667	0.191746	7.18	6.04	84.10	6.00	0.43	0.67	0.06	1.5	74.00	278.00	31.50	44.00	16.00	359.00	359.00	74.00	0.07	3.40	2.13	4.50
1116532	2	44	19.53	120	70	Ⅳb	0	0	0	0	0	0	0	1	0	10	41	0.449324	22.5	149.625	158.603	114.7	0.0716216	0.163391	9.39	6.65	70.80	14.80	1.39	1.06	0.22	5.4	126.00	333.00	40.70	42.00	9.00	308.00	308.00	47.00	0.06	4.00	2.31	4.26
1116764	2	59	26.75	120	70	ⅣC	0	0	0	1	1	0	0	1	1	8	34.4	0.744882	27.7165	262.198	251.71	97.5	0.0755906	0.278235	12.09	9.46	78.30	12.70	1.53	0.96	0.6	7.3	93.00	352.00	34.00	25.00	19.00	235.00	235.00	36.00	0.13	3.10	2.10	5.28
1116844	2	60	26.67	108	70	ⅣA	0	0	0	0	0	0	0	1	1	1	4.25	0.228226	10.9677	62.0774	33.5218	164.4	0.0217742	0.140099	8.70	5.66	65.20	24.80	2.16	0.54	0.11	4.7	109.00	272.00	40.40	21.00	26.00	185.00	185.00	58.00	0.07	3.90	2.63	4.84
1116873	1	61	21.26	123	78	Ⅳa	0	0	0	0	0	1	1	1	1	4	14.72	0.875385	38.7692	220.597	134.564	72.1	0.0938462	0.143687	6.92	5.69	82.30	6.50	0.45	0.61	0.11	3.3	97.00	252.00	39.60	34.00	20.00	514.00	514.00	72.00	0.07	4.00	2.37	5.36
1117040	1	54	20.76	130	80	IIA	0	0	0	0	0	1	1	2	0	1	5.25	0.1107	10.4115	28.007	9.52238	162.42	0.0139918	0.065738	4.15	2.69	64.80	24.30	1.01	0.34	0.14	2.7	146.00	253.00	40.92	35.98	52.85	167.81	167.81	63.07	0.09	4.30	2.44	4.70
1117092	1	50	20.7	130	82	ⅢB-Ⅳa	0	0	0	0	0	1	1	1	0	8	34	0.131004	12.2271	36.6812	12.1048	162.4	0.0144105	0.0626305	4.54	3.00	66.00	22.90	1.04	0.33	0.17	3.6	166.00	280.00	47.90	34.00	40.00	181.00	181.00	68.00	0.06	4.80	2.34	4.91
1117299	2	64	22.51	136	78	Ⅰ	0	0	0	0	0	0	0	1	0	2	8	0.0848875	7.42765	19.609	5.8827	197.61	0.0096463	0.0626929	4.44	2.64	59.40	31.10	1.38	0.30	0.33	7.4	145.00	231.00	42.11	66.13	58.01	353.22	353.22	45.52	0.11	4.20	2.45	5.04
1117315	2	69	20.89	106	64	ⅢB	1	2	2	0	0	0	0	1	0	2	7.8	0.0557333	5.84	12.2056	4.51607	225.1	0.00986667	0.0555851	4.11	2.09	50.90	37.50	1.54	0.37	0.2	3.9	117.00	219.00	37.60	15.00	6.00	133.00	133.00	48.00	0.06	4.10	2.42	5.37
1117329	1	42	20.2	110	70	Ⅲc	0	0	0	0	0	1	1	1	0	10	45	0.183265	14.1633	63.5931	30.5247	164.14	0.0195918	0.107829	7.11	4.49	63.10	24.50	1.74	0.48	0.4	9.9	149.00	347.00	41.64	28.14	59.99	122.23	122.23	69.33	0.07	4.00	2.41	4.36
1117333	1	59	24.86	128	80	ⅢC	0	0	0	1	0	1	1	1	0	8	39.2	0.126449	9.67391	33.762	10.1286	180.7	0.0108696	0.081733	5.68	3.49	61.50	27.60	1.57	0.30	0.46	8.3	135.00	267.00	42.70	20.00	32.00	156.00	156.00	52.00	0.08	3.70	2.48	5.18
1117566	1	69	24.39	118	67	ⅡA	1	2	2	0	0	1	1	1	0	3	13.5	0.328649	11.6757	70.9881	45.4324	135.17	0.0345946	0.142489	8.49	6.08	71.60	18.50	1.57	0.64	0.25	5.2	143.00	216.00	42.67	17.71	8.79	227.16	227.16	86.07	0.13	4.10	2.45	4.76
1117812	1	74	20.7	110	70	ⅣA	0	0	0	0	1	0	1	1	0	1	4.275	0.246304	16.1868	102.462	111.684	170.5	0.0424125	0.150714	10.46	6.33	60.50	25.70	2.69	1.09	0.22	4.8	141.00	416.00	42.00	19.00	10.00	353.00	353.00	83.00	0.08	4.30	2.58	4.62
1118124	1	50	27.55	132	78	ⅣA	1	3	2	1	0	1	1	1	1	4	20.8	0.189427	8.72247	37.5066	24.0042	156.12	0.0281938	0.100892	6.79	4.30	63.40	22.70	1.54	0.64	0.28	6	142.00	198.00	42.62	12.05	18.05	119.63	119.63	87.74	0.05	3.60	2.31	5.44
1118287	1	55	17.85	120	70	ⅢC	0	0	0	0	0	1	1	1	0	8	33.6	0.0588608	3.86076	10.7715	7.86321	273.9	0.0154008	0.0756098	7.09	2.79	39.30	47.40	3.36	0.73	0.26	3.5	129.00	183.00	36.90	14.00	10.00	172.00	172.00	58.00	0.07	4.30	2.45	5.30
1118290	1	47	20.31	110	70	ⅢC	0	0	0	0	0	0	1	1	0	6	26.4	0.046134	6.88144	12.3178	6.77478	238	0.0141753	0.0406818	3.94	1.79	45.40	38.80	1.53	0.55	0.06	1.8	106.00	267.00	44.00	27.00	23.00	189.00	189.00	62.00	0.09	4.20	2.54	4.54
1118315	1	52	22.84	110	70	Ⅳb	0	0	0	0	0	1	1	1	0	4	19	0.11391	8.15789	24.7184	8.15708	182.18	0.012406	0.0616104	4.74	3.03	63.90	26.60	1.26	0.33	0.13	2.8	137.00	217.00	49.18	21.65	17.85	270.10	270.10	79.07	0.07	4.30	2.34	4.52
1118396	2	67	22.37	128	66	ⅢB	0	0	0	0	1	0	1	2	0	2	9	0.0928389	6.9821	25.345	15.7139	232.95	0.0158568	0.0969292	7.19	3.63	50.50	39.10	2.81	0.62	0.18	3.9	111.00	273.00	37.45	9.77	5.95	147.04	147.04	52.84	0.11	4.20	2.25	6.84
1118488	2	67	22.64	124	76	Ⅲ	0	0	0	0	1	0	0	1	0	8	32.8	0.151682	6.29969	31.2465	26.247	196.9	0.0256881	0.148503	8.96	4.96	55.40	32.70	2.93	0.84	0.29	3.8	133.00	206.00	33.40	27.00	40.00	176.00	176.00	48.00	0.11	4.10	2.42	3.94
1118636	2	44	19.43	112	64	ⅣA	0	0	0	0	0	0	0	1	0	8	33.6	0.292248	14.7287	55.5271	19.4345	103.5	0.0271318	0.0966667	5.13	3.77	73.50	12.90	0.66	0.35	0.4	9.5	110.00	190.00	39.00	18.00	12.00	131.00	131.00	40.00	0.13	4.10	2.55	4.04
1118676	2	51	19.61	106	76	Ⅰ	0	0	0	0	0	1	0	1	0	6	27	0.0723684	1.18421	2.60526	2.29263	198.6	0.0289474	0.0472103	4.74	2.20	46.40	30.40	1.44	0.88	0.51	15.3	153.00	36.00	46.60	52.00	46.00	198.00	198.00	50.00	0.09	3.90	2.53	6.84
1118707	2	49	25.78	139	89	ⅢB	0	0	0	1	0	0	0	2	0	11	44	0.22605	14.8739	80.0218	52.8144	159.9	0.0277311	0.13154	8.79	5.38	61.10	23.80	2.09	0.66	0.55	6.3	141.00	354.00	40.90	17.62	13.63	182.25	182.25	63.03	0.06	4.00	2.25	4.23
1118955	2	51	23.6	124	76	ⅢB	0	0	0	0	0	0	0	1	0	4	15.6	0.126613	8.79032	27.6016	16.837	161.4	0.0245968	0.0839572	5.60	3.14	56.10	24.80	1.39	0.61	0.28	9.5	115.00	218.00	37.40	29.54	18.22	864.74	864.74	48.70	0.13	4.40	2.27	4.63
1118992	1	65	16.77	126	80	III	0	0	0	0	0	1	1	1	0	6	18	0.345578	12.517	63.5864	26.0704	117.4	0.0278912	0.115718	6.82	5.08	74.50	14.70	1.00	0.41	0.4	8.8	131.00	184.00	43.90	24.00	11.00	191.00	191.00	69.00	0.05	4.60	2.53	4.77
1119581	1	58	24.34	110	70	IVa	0	0	0	0	1	0	0	1	2	8	38.4	0.105438	7.22054	25.1997	9.82788	209.18	0.0117825	0.0798993	5.99	3.49	58.20	33.10	1.98	0.39	0.1	1.7	130.00	239.00	43.68	21.85	21.13	169.30	169.30	66.36	0.06	4.20	2.52	4.86
1119586	1	55	25.51	110	70	IVA	1	3	2	0	1	1	1	1	1	2	10.1	0.120059	8.64307	35.1773	23.9206	208.1	0.020059	0.10544	7.62	4.07	53.40	33.90	2.58	0.68	0.66	5.9	136.00	293.00	38.6	26.10	36.78	189.79	189.79	76.19	0.07	4.60	2.46	4.52
1119663	2	46	22.77	110	70	ⅣB	0	0	0	0	0	0	0	1	0	4	11.6	0.352752	19.9083	153.094	127.068	148.84	0.0380734	0.193022	11.56	7.69	66.50	21.80	2.52	0.83	0.56	5.7	79.00	434.00	39.84	20.70	21.49	132.76	132.76	48.23	0.07	4.10	2.29	4.30
1119681	1	43	21.48	120	60	ⅣB	0	0	0	0	1	1	1	1	0	8	34.8	0.0363218	5.31034	8.39034	2.3493	259.1	0.00643678	0.0379808	3.56	1.58	44.40	43.50	1.55	0.28	0.18	4.4	112.00	231.00	41.6	40.05	51.18	226.11	226.11	59.05	0.06	4.60	2.29	5.52
1119800	1	30	18.44	99	65	IIC	0	0	0	0	0	1	1	1	0	2	6.75	1.03626	29.6703	279.791	198.652	78	0.078022	0.290154	11.26	9.43	83.70	9.10	1.02	0.71	0.15	2.5	99.00	270.00	32.50	20.44	14.25	284.20	284.20	55.40	0.04	4.30	2.19	5.45
1119956	1	72	19.49	120	70	IIIC	1	2	2	1	1	1	1	1	0	7	25.9	0.513423	22.0805	168.916	89.5255	123.9	0.0355705	0.154858	9.77	7.65	78.40	14.90	1.46	0.53	0.4	5.9	159.00	329.00	49.40	23.65	19.95	190.98	190.98	105.52	0.08	4.60	2.50	5.95
1119998	2	69	20.58	100	66	ⅢB	0	0	0	0	1	0	0	1	0	8	24.4	0.10418	8.58521	27.8161	14.7425	200.31	0.0170418	0.0723053	6.07	3.24	53.50	31.10	1.89	0.53	0.36	5.9	115.00	267.00	44.81	33.75	55.51	189.30	189.30	59.40	0.11	4.60	2.38	5.04
1120015	1	63	21.46	110	68	ⅢB	1	2	2	0	0	1	1	1	1	3	15.4	0.0866856	6.94051	21.238	10.619	222.5	0.0141643	0.0665217	5.63	3.06	54.40	35.30	1.99	0.50	0.16	2.5	139.00	245.00	46.00	23.00	20.00	205.00	205.00	67.00	0.10	4.20	2.39	5.21
1120186	2	73	17.58	115	74	ⅣA	0	0	0	0	1	0	0	1	0	5	20	0.0464286	5.85714	11.4214	3.9975	246.87	0.00833333	0.0528885	4.19	1.95	46.50	42.00	1.76	0.35	0.11	2.6	122.00	246.00	36.87	15.69	8.96	144.41	144.41	54.36	0.07	3.80	2.48	4.52
1120255	2	68	20.28	120	70	ⅣA	0	0	0	0	0	0	0	1	0	1	4.1	0.10365	7.18978	20.419	5.71731	181.32	0.010219	0.0640794	4.38	2.84	64.80	27.40	1.20	0.28	0.11	3.3	131.00	197.00	44.32	14.16	8.53	191.01	191.01	51.54	0.06	3.80	2.45	5.14
1120316	2	65	26.56	110	80	ⅢC	0	0	0	0	0	1	0	1	0	7	27.65	0.153265	6.7354	30.0399	12.6167	188.6	0.014433	0.10348	7.12	4.46	62.60	29.10	2.07	0.42	0.26	3.1	121.00	196.00	43.10	23.00	7.00	182.00	182.00	51.00	0.10	4.20	2.50	4.79
1120392	2	53	20.4	132	85	ⅢC	0	0	0	1	0	0	0	1	0	3	12	0.208182	16.5455	75.7782	43.9513	152.6	0.0263636	0.107512	7.17	4.58	63.90	22.00	1.58	0.58	0.14	7.3	133.00	364.00	42.60	11.00	6.00	155.00	155.00	92.00	0.09	4.60	2.74	5.25
1120454	2	56	18.73	98	64	IVA	0	0	0	0	0	0	0	1	0	2	8.2	0.503922	18.9216	97.2569	106.983	90.4	0.107843	0.130457	7.32	5.14	70.30	10.20	0.75	1.10	0.36	6	120.00	193.00	39.40	46.00	18.00	871.00	871.00	46.00	0.07	4.20	2.51	3.65
1120506	1	63	20.96	130	88	ⅢB	0	0	0	0	0	1	1	2	0	1	9.8	0.24	11.9565	66	40.92	156.1	0.0269565	0.134307	8.16	5.52	67.70	23.00	1.88	0.62	0.24	5.6	124.00	275.00	41.10	30.00	15.00	669.00	669.00	46.00	0.09	3.60	2.54	5.14
1120513	1	57	22.31	98	65	ⅣC	0	0	0	0	1	1	1	1	1	8	36.8	0.152066	7.47934	27.524	15.6887	165.15	0.0235537	0.0833522	6.07	3.68	60.60	24.20	1.47	0.57	0.43	8	120.00	181.00	44.15	30.97	21.58	257.97	257.97	107.00	0.09	3.70	2.53	4.82
1120620	1	70	26.35	134	82	ⅢC	0	0	0	0	0	1	1	1	0	2	9.9	0.238071	15.4315	72.3736	45.5954	140	0.0319797	0.113012	6.80	4.69	68.90	19.70	1.34	0.63	0.33	9	146.00	304.00	41.50	14.00	7.00	189.00	189.00	93.00	0.05	3.90	2.63	4.38
1120707	1	77	21.6	120	70	IVa	1	3	2	1	0	0	0	1	1	4	11	0.152675	10.3704	38.4741	18.8523	166.43	0.0201646	0.0825729	5.93	3.71	62.50	24.30	1.44	0.49	0.26	5.9	115.00	252.00	44.93	24.14	20.41	181.99	181.99	86.51	0.10	4.60	2.50	4.66
1120984	1	46	20.42	118	74	ⅣA	0	0	0	0	0	1	1	1	0	4	14.8	0.858242	39.6703	309.825	49.572	93.1	0.0175824	0.164076	8.90	7.81	87.80	9.10	0.81	0.16	0.16	5.5	136.00	361.00	47.60	22.00	15.00	207.00	207.00	74.00	0.06	4.40	2.48	5.25
1121140	1	55	19.84	116	64	ⅣB	1	2	2	1	0	1	1	1	0	2	4.2	0.220574	13.7799	63.5254	26.0454	143.4	0.0196172	0.118509	6.61	4.61	69.70	20.90	1.38	0.41	0.29	3.8	73.00	288.00	38.90	16.00	11.00	162.00	162.00	70.00	0.08	3.90	2.18	5.96
1121179	1	60	23.03	120	80	ⅢB	0	0	0	0	0	0	1	1	0	1	10.72	0.199545	11.8182	51.8818	19.7151	156.37	0.0172727	0.0946733	6.65	4.39	66.00	22.00	1.46	0.38	0.38	5.7	146.00	260.00	46.37	17.90	22.88	179.13	179.13	78.31	0.05	5.40	2.63	4.83
1121205	1	51	22.66	112	63	ⅣB	0	0	0	0	0	1	1	1	0	3	13.14	0.211297	15.6485	79.0251	44.2541	154.2	0.023431	0.145533	7.66	5.05	65.90	23.90	1.83	0.56	0.19	2.5	125.00	374.00	34.70	17.00	12.00	181.00	181.00	64.00	0.07	4.00	2.48	4.12
1121321	2	41	24.22	118	80	IVA	0	0	0	0	0	1	0	1	0	10	42	0.20396	14.9505	61.596	30.798	143.27	0.0247525	0.0974687	6.04	4.12	68.20	20.20	1.22	0.50	0.1	4	133.00	302.00	42.27	19.68	20.41	173.22	173.22	54.89	0.08	3.50	2.30	5.04
1121394	1	61	23.46	121	72	ⅣB	1	2	1	1	0	0	0	1	0	2	9.8	0.204867	8.53982	39.5394	25.3052	153.2	0.0283186	0.115174	7.44	4.63	62.30	22.60	1.68	0.64	0.45	6	140.00	193.00	40.20	27.00	14.00	384.00	384.00	91.00	0.08	4.20	2.32	4.48
1121394	1	61	22.84	138	76	ⅣB	1	2	1	1	0	0	0	1	0	2	9.4	0.204867	8.53982	39.5394	25.3052	153.2	0.0283186	0.115174	7.44	4.63	62.30	22.60	1.68	0.64	0.45	6	140.00	193.00	40.20	27.00	14.00	384.00	384.00	91.00	0.08	4.20	2.32	4.48
1121495	1	49	21.48	120	70	ⅢC	0	0	0	0	0	1	1	1	0	5	21.25	0.236275	8.67647	41.8206	19.2375	147.8	0.022549	0.10524	6.92	4.82	69.70	20.40	1.41	0.46	0.09	3	128.00	177.00	45.80	15.00	10.00	171.00	171.00	67.00	0.06	4.00	2.65	4.52
1121628	2	62	18.66	106	64	ⅣB	1	2	2	0	1	0	0	1	1	4	11.4	0.0274549	3.96794	5.43607	1.95699	290.3	0.00721443	0.0335784	3.73	1.37	36.70	49.90	1.86	0.36	0.12	3.2	80.00	198.00	40.80	22.00	18.00	213.00	213.00	49.00	0.07	4.30	2.45	6.84
1121756	1	64	21.61	115	75	ⅢC	0	0	0	0	0	0	1	2	0	1	5.625	0.0577703	5.27027	9.01216	4.5962	192.06	0.0172297	0.0388107	3.38	1.71	50.60	29.60	1.00	0.51	0.29	5.3	121.00	156.00	44.06	23.66	20.20	145.78	145.78	90.25	0.07	4.40	2.28	4.77
1121830	1	68	21.6	110	70	ⅣA	0	0	0	0	0	0	1	1	0	9	30.375	0.126446	17.1901	52.6017	15.2545	162.84	0.0119835	0.0731358	4.95	3.06	61.80	24.20	1.20	0.29	0.38	7.7	99.00	416.00	41.84	40.89	17.62	186.88	186.88	70.56	0.05	3.30	2.52	4.93
1121899	1	64	23.42	120	70	ⅢC	0	0	0	0	0	1	1	1	0	1	4.625	0.0950617	7.12963	21.9593	7.46615	202.2	0.0104938	0.0766169	5.52	3.08	55.80	32.40	1.79	0.34	0.26	4.7	151.00	231.00	40.20	15.00	13.00	194.00	194.00	65.00	0.06	3.80	2.37	4.99
1122043	1	40	19.33	116	70	ⅡC	0	0	0	0	0	1	0	1	0	8	33	0.0751462	4.00585	10.295	3.50031	217	0.00994152	0.0558696	4.50	2.57	57.10	34.20	1.54	0.34	0.05	0.9	110.00	137.00	46.00	34.19	40.95	169.66	169.66	78.27	0.07	4.10	2.47	4.31
1122167	1	72	30.02	103	62	IIIA	0	0	0	0	0	1	1	1	0	8	34.4	0.122436	10.2564	39.1795	25.4667	191.9	0.0208333	0.106407	7.02	3.82	54.40	31.20	2.19	0.65	0.22	4.2	132.00	320.00	35.90	11.00	10.00	148.00	148.00	83.00	0.07	3.80	2.39	5.05
1122182	1	68	22.23	120	70	ⅢB	0	0	0	1	0	1	1	1	1	2	9.2	0.25	5.86735	28.75	13.5125	146.4	0.0239796	0.10124	7.18	4.90	68.30	19.60	1.41	0.47	0.19	5.6	154.00	115.00	48.40	22.00	30.00	190.00	190.00	78.00	0.05	3.80	2.48	4.68
1122308	1	55	23.46	104	70	ⅣA	0	0	0	0	0	0	1	1	0	4	19.6	0.183251	6.99507	26.0217	14.3119	144.27	0.0270936	0.0869769	5.43	3.72	68.40	20.30	1.10	0.55	0.07	1.4	149.00	142.00	42.77	19.80	23.40	207.93	207.93	61.72	0.06	3.90	2.38	5.24
1122352	1	70	23.11	120	80	Ⅳa	1	3	2	0	1	0	0	1	1	2	9.4	0.108681	5.03472	15.7587	6.14589	185.2	0.0135417	0.0759709	5.00	3.13	62.60	28.80	1.44	0.39	0.13	4	140.00	145.00	41.20	62.00	27.00	1057	1057	75.00	0.04	3.40	2.44	4.69
1122469	2	35	19.92	117	60	ⅢC	0	0	0	0	0	0	0	1	0	1	4.125	0.089527	8.07432	21.397	9.62863	190.5	0.0152027	0.0623529	4.52	2.65	58.60	29.60	1.34	0.45	0.05	1.1	100.00	239.00	42.50	15.00	11.00	166.00	166.00	42.00	0.06	4.40	2.37	4.36
1122537	1	60	19.13	110	70	ⅣA	0	0	0	0	0	1	1	1	1	3	12.975	0.0752427	5	15.5	9.145	247.15	0.0143204	0.0753341	6.48	3.10	47.90	41.20	2.67	0.59	0.14	2.6	114.00	206.00	41.15	17.57	12.64	172.17	172.17	81.54	0.07	4.40	2.20	4.97
1122650	2	78	23.95	118	72	ⅢB	0	0	0	0	0	0	0	1	0	8	29.2	0.10094	4.95298	15.9486	6.37944	203.4	0.0125392	0.0733485	5.61	3.22	57.40	31.90	1.79	0.40	0.17	3.5	123.00	158.00	43.90	19.00	16.00	199.00	199.00	62.00	0.09	4.10	2.45	6.22
1122844	1	73	20.9	100	60	ⅣC	0	0	0	0	0	1	1	1	2	1	3.5	0.312587	17.6923	79.0846	65.6402	107.1	0.058042	0.125562	6.29	4.47	71.00	14.30	0.90	0.83	0.11	1.7	90.00	253.00	35.60	18.11	4.94	131.18	131.18	68.70	0.07	3.90	2.10	4.45
1122877	2	30	27.53	106	74	ⅡA	0	0	0	0	0	0	0	1	0	6	28.2	0.0667458	5.77197	16.2192	9.89374	252.96	0.0144893	0.0661799	6.24	2.81	45.10	42.10	2.63	0.61	0.27	3.7	127.00	243.00	42.46	24.58	18.56	321.82	321.82	52.30	0.05	3.90	2.47	3.68
1122905	2	39	22.86	110	70	ⅣA	0	0	0	0	0	0	0	1	1	3	8.4	0.0607798	6.74312	17.8693	7.86248	265.19	0.0100917	0.056156	5.71	2.65	46.40	43.60	2.49	0.44	0.17	6.8	83.00	294.00	47.19	18.16	15.71	139.30	139.30	49.49	0.05	3.90	2.52	4.63
1122909	2	52	24.56	110	70	IVA	0	0	0	0	0	1	0	1	0	4	16.4	0.158824	12.3529	43.3588	13.0076	152.68	0.0135747	0.0832148	5.33	3.51	65.90	22.10	1.18	0.30	0.3	5.6	129.00	273.00	42.18	16.83	17.26	173.02	173.02	60.37	0.05	3.80	2.50	7.82
1122951	1	63	24.22	110	70	IIIB	0	0	0	0	0	1	1	1	0	2	9.1	0.148289	9.96198	38.8517	26.4192	174.9	0.0258555	0.0898618	7.00	3.90	55.80	26.30	1.84	0.68	0.5	7.1	140.00	262.00	43.40	18.00	11.00	162.00	162.00	83.00	0.06	3.80	2.53	5.46
1123075	2	31	21.23	135	80	ⅡA	0	0	0	0	0	0	0	1	0	4	17.6	0.0888179	5.71885	15.8984	3.9746	197.8	0.00798722	0.0673123	4.51	2.78	61.60	31.30	1.41	0.25	0.1	2.5	117.00	179.00	41.30	22.00	15.00	176.00	176.00	51.00	0.06	3.70	2.16	4.35
1123142	2	45	23.62	120	70	Ⅳb	1	2	2	0	1	0	0	1	1	8	28	0.257333	9.91111	57.3853	40.1697	154.7	0.0311111	0.137204	8.62	5.79	67.20	22.50	1.94	0.70	0.21	3.5	127.00	223.00	42.20	15.00	12.00	169.00	169.00	66.00	0.05	3.60	2.48	3.94
1123194	1	79	22.76	130	70	IVB	0	0	0	1	0	1	1	1	0	5	18	0.0824916	6.83502	16.7458	11.7221	182.1	0.023569	0.0729167	4.81	2.45	50.90	29.70	1.43	0.70	0.35	5.6	110.00	203.00	33.60	22.10	10.95	182.41	182.41	90.89	0.06	3.20	2.22	4.24
1123301	1	53	23.74	120	70	ⅣA	0	0	0	1	1	1	1	1	0	10	42.5	0.151502	23.3047	82.2657	47.7141	158.88	0.0248927	0.083294	5.72	3.53	61.80	23.30	1.33	0.58	0.23	4.8	63.00	543.00	42.38	11.88	12.15	115.48	115.48	64.11	0.05	4.60	2.19	4.74
1123514	1	66	20.7	92	60	Ⅳb	0	0	0	0	0	1	1	1	0	1	3.4	0.45814	15.6589	92.5442	90.6933	103.3	0.075969	0.15232	9.05	5.91	65.40	12.90	1.17	0.98	0.9	9.9	96.00	202.00	38.80	72.00	34.00	1465	1465	67.00	0.08	3.90	2.35	4.23
1123535	1	56	19.61	120	70	Ⅲb	0	0	0	0	0	0	1	1	0	1	4.5	0.383626	16.7836	110.101	53.9493	131.61	0.028655	0.142268	8.77	6.56	74.80	17.10	1.50	0.49	0.25	3.5	119.00	287.00	46.11	13.77	9.10	153.93	153.93	71.47	0.09	3.90	2.50	4.24
1123650	1	36	17.92	102	60	IIIB	0	0	0	0	0	0	0	1	0	8	36.32	0.079403	5.76119	15.3248	5.21042	210.31	0.0101493	0.062135	4.89	2.66	54.40	33.50	1.64	0.34	0.3	6.5	115.00	193.00	42.81	21.93	24.98	155.28	155.28	70.84	0.07	3.60	2.29	4.75
1123683	1	49	22.58	116	72	ⅡA	0	0	0	0	0	1	1	1	0	6	27	0.185427	13.9196	51.3633	31.3316	140.7	0.0306533	0.0895631	7.59	3.69	48.60	19.90	1.51	0.61	0.86	32.5	138.00	277.00	41.20	14.00	18.00	176.00	176.00	85.00	0.04	4.20	2.43	4.83
1123744	1	60	23.94	120	78	ⅣB	0	0	0	0	0	1	0	1	0	11	53.625	0.0527132	3.97933	8.11783	1.78592	235.48	0.00568475	0.0485946	3.82	2.04	53.40	38.70	1.48	0.22	0.11	2.9	131.00	154.00	41.98	17.76	24.60	164.62	164.62	63.67	0.04	3.70	2.24	4.30
1123796	1	55	22.76	120	70	IIIB	0	0	0	1	1	1	1	1	0	5	23.95	0.373103	16.069	86.9331	69.5465	115.04	0.0551724	0.127174	7.47	5.41	72.40	14.50	1.08	0.80	0.15	4.2	126.00	233.00	42.54	19.31	12.87	223.38	223.38	60.81	0.12	3.40	2.33	9.09
1123914	2	70	19.11	108	64	Ⅲ	1	2	2	0	0	0	0	2	0	2	20	0.0327103	5.68224	9.94393	4.17645	305.6	0.00785047	0.0459318	5.29	1.75	33.10	53.50	2.83	0.42	0.25	4.7	130.00	304.00	38.10	16.50	12.00	155.40	155.40	53.90	0.05	3.30	2.18	4.57
1124004	1	52	23.23	120	70	ⅣB	0	0	0	0	0	1	1	1	0	12	55.5	0.0852941	6.04575	15.7794	9.15206	194.7	0.0189542	0.0625899	4.90	2.61	53.30	30.60	1.50	0.58	0.18	3.7	144.00	185.00	41.70	17.80	25.40	165.60	165.60	63.00	0.09	3.70	2.22	4.44
1124072	1	62	19.31	115	69	ⅢB	0	0	0	0	0	1	1	1	0	5	20	0.114855	8.33333	26.4167	13.7367	181.6	0.0188406	0.0727064	5.47	3.17	57.90	27.60	1.51	0.52	0.2	5.1	120.00	230.00	43.60	45.60	37.10	153.40	153.40	64.40	0.09	4.60	2.44	4.70
1124136	2	63	16.87	108	72	ⅡA	0	0	0	0	0	0	0	1	0	1	3	0.162931	9.52586	36.0078	11.5225	160.5	0.0137931	0.0849438	5.48	3.78	69.00	23.20	1.27	0.32	0.09	2.9	139.00	221.00	44.50	53.00	35.00	232.00	232.00	54.00	0.10	4.30	2.25	4.72
1124146	1	37	18.93	96	60	IIIC	0	0	0	0	1	1	1	1	0	10	49.5	0.330323	25.4194	130.147	61.1691	121.5	0.0303226	0.116364	6.78	5.12	75.60	15.50	1.05	0.47	0.09	3.4	153.00	394.00	44.00	25.70	37.90	155.00	155.00	59.10	0.07	3.70	2.35	4.50
1124212	1	64	18.96	120	80	Ⅳa	0	0	0	1	0	1	1	1	1	3	9.6	0.785106	22.234	164.087	147.679	78.6	0.0957447	0.233544	9.41	7.38	78.40	9.40	0.88	0.90	0.2	2.4	92.00	209.00	31.60	16.00	9.00	155.00	155.00	145.00	0.06	2.70	1.95	4.00
1124302	1	60	21.77	98	59	ⅡA	0	0	0	0	0	1	1	1	0	2	8	0.0558282	5.8589	10.6632	2.98569	200.4	0.00858896	0.0486631	3.50	1.82	51.90	32.60	1.14	0.28	0.23	6.6	111.00	191.00	37.40	18.30	25.00	171.10	171.10	69.00	0.09	3.50	2.05	4.48
1124679	1	73	25.95	132	80	ⅢB	0	0	0	0	0	1	1	1	0	8	32	0.133721	7.82946	27.0116	12.4253	173.4	0.0178295	0.0777027	5.59	3.45	61.70	25.80	1.44	0.46	0.16	4.6	150.00	202.00	44.40	15.00	16.00	177.70	177.70	51.00	0.06	3.70	2.50	4.64
1124680	1	48	20.7	100	66	IIIC	0	0	0	0	0	1	1	1	0	6	25.2	0.0547692	7.90769	14.0757	6.89709	201.1	0.0150769	0.046114	3.72	1.78	47.90	32.50	1.21	0.49	1.06	16.3	85.00	257.00	38.60	22.00	24.00	136.00	136.00	75.00	0.08	4.40	2.41	4.09
1124690	1	62	23.61	127	90	ⅢB	1	3	2	1	0	1	1	1	1	2	8.4	0.193827	14.2798	67.258	29.5935	172.5	0.018107	0.0923529	6.92	4.71	68.00	24.30	1.68	0.44	0.04	1.2	117.00	347.00	51.00	13.20	8.70	179.20	179.20	67.60	0.07	4.60	2.35	4.24
1124692	2	32	17.22	106	68	ⅣA	0	0	0	0	0	0	0	1	0	6	18.3	0.0974603	7.20635	22.1235	9.73434	202.7	0.0139683	0.0679204	5.40	3.07	56.90	31.50	1.70	0.44	0.06	5	127.00	227.00	45.20	24.00	11.00	165.00	165.00	52.00	0.07	4.40	2.50	4.55
1124845	1	28	17.57	116	68	ⅣA	0	0	0	0	0	1	1	1	1	4	16.8	0.258871	11.8145	75.8492	52.3359	173.3	0.0278226	0.130223	10.10	6.42	63.50	24.80	2.50	0.69	0.4	5.2	151.00	293.00	49.30	64.00	59.00	654.00	654.00	63.00	0.09	5.00	2.55	4.49
1124849	2	34	22.67	104	74	IVa	0	0	0	0	0	0	0	1	1	4	15.6	0.0801619	2.71255	5.37085	1.34271	169.5	0.0101215	0.0430435	3.00	1.98	66.00	24.70	0.74	0.25	0.05	1.5	148.00	67.00	46.00	16.40	10.20	131.30	131.30	45.60	0.12	3.90	2.33	5.29
1124918	2	48	28.28	120	70	ⅢC	0	0	0	0	0	0	0	1	0	12	60	0.409333	23.7333	145.723	116.578	113.7	0.0533333	0.158656	8.20	6.14	74.90	15.00	1.23	0.80	0.12	3.8	108.00	356.00	38.70	11.00	10.00	187.00	187.00	42.00	0.06	2.90	2.18	5.53
1124940	2	46	20.28	110	62	ⅢB	0	0	0	0	0	0	0	1	0	3	12.3	0.138934	7.7459	26.2586	9.97827	166.9	0.0155738	0.0755011	5.05	3.39	67.10	24.40	1.23	0.38	0.16	5.8	118.00	189.00	44.90	27.00	20.90	185.80	185.80	64.50	0.08	4.20	2.33	4.50
1124941	1	25	17.57	102	80	ⅣC	0	0	0	0	0	1	1	1	0	3	12.375	0.1324	10.28	34.0268	14.9718	168.9	0.0176	0.0753986	5.93	3.31	55.80	25.00	1.48	0.44	0.54	15	139.00	257.00	43.90	13.00	4.00	170.00	170.00	67.00	0.06	3.70	2.54	4.71
1125108	2	41	23.01	114	70	IIIB	0	0	0	0	0	1	0	1	0	8	34.4	0.120521	7.10098	26.2736	8.93303	196.6	0.0110749	0.0858469	5.99	3.70	61.80	30.70	1.84	0.34	0.11	1.8	115.00	218.00	43.10	29.00	35.90	171.20	171.20	51.80	0.10	4.00	2.49	4.51
1125122	2	52	20.03	120	75	ⅢB	1	3	2	0	0	1	0	1	0	3	11.9	0.107463	5.31343	19.1284	5.54722	214.6	0.00865672	0.0764331	6.00	3.60	60.10	33.50	2.01	0.29	0.16	2.9	135.00	178.00	47.10	20.60	23.20	186.40	186.40	40.50	0.09	3.50	2.39	5.23
1125127	2	42	18.47	110	70	ⅢC	0	0	0	0	0	0	0	1	0	4	14.4	0.184362	6.54321	29.3136	14.0705	163.9	0.0197531	0.10566	6.74	4.48	66.60	24.30	1.64	0.48	0.35	11.1	144.00	159.00	42.40	25.00	18.00	168.00	168.00	45.00	0.11	4.00	2.29	3.95
1125340	2	28	21.64	108	64	ⅢC	0	0	0	0	0	1	1	1	1	8	31.2	0.456923	23.7692	141.189	69.1827	105.6	0.0376923	0.146305	7.49	5.94	79.30	13.00	0.97	0.49	0.24	10.7	99.00	309.00	40.60	22.00	23.00	151.00	151.00	36.00	0.09	4.00	2.40	5.52
1125386	1	68	22.94	138	83	ⅡA	0	0	0	1	1	0	1	1	0	3	12.3	0.337561	19.8049	137.05	82.2299	142.4	0.0292683	0.173434	9.88	6.92	70.10	20.50	2.03	0.60	0.22	7.1	99.00	406.00	39.90	22.30	18.70	358.80	358.80	102.60	0.06	3.90	2.26	8.29
1125497	1	44	21.22	97	63	ⅢB	0	0	0	0	0	1	1	1	0	8	42	0.139209	8.48921	32.8532	29.5679	175.7	0.0323741	0.10545	7.04	3.87	55.00	27.80	1.96	0.90	0.28	4	144.00	236.00	36.70	23.00	30.00	142.00	142.00	81.00	0.04	4.30	2.18	4.47
1125509	1	61	23.15	120	70	IIIC	0	0	0	1	0	1	1	1	0	3	13.44	0.129329	4.73498	17.33	8.14512	185.4	0.0166078	0.0833713	6.19	3.66	59.10	28.30	1.75	0.47	0.34	5.5	148.00	134.00	43.90	21.00	22.00	193.00	193.00	62.00	0.05	4.10	2.40	4.75
1125636	1	55	20.42	108	88	ⅢB	0	0	0	0	0	1	1	1	0	7	33.6	0.0883598	6.00529	20.0577	10.2294	235.4	0.0134921	0.0719828	6.45	3.34	51.80	37.80	2.44	0.51	0.12	2.8	165.00	227.00	46.40	20.00	27.00	198.00	198.00	76.00	0.08	3.80	2.50	4.34
1125652	2	64	29.14	120	80	ⅣB	0	0	0	0	0	0	0	1	0	1	4.5	0.465734	19.0909	127.145	102.988	108.8	0.0566434	0.178552	8.88	6.66	75.00	14.30	1.27	0.81	0.15	1.7	102.00	273.00	37.30	64.00	51.00	340.00	340.00	69.00	0.04	4.50	2.42	5.48
1125767	1	52	23.05	149	72	ⅣA	0	0	0	1	0	1	1	1	0	1	4.55	0.028164	4.42068	6.98467	3.00341	323	0.00766488	0.0371765	4.78	1.58	33.10	56.10	2.68	0.43	0.1	1.7	139.00	248.00	42.50	15.00	14.00	152.00	152.00	66.00	0.05	4.00	2.49	5.16
1125803	2	68	22.86	110	70	ⅢB-ⅢC	1	2	2	0	0	0	0	1	0	2	9.1	0.217123	18.1507	57.5377	27.6181	120.4	0.0328767	0.0668776	4.81	3.17	65.90	14.60	0.70	0.48	0.43	8.9	143.00	265.00	47.40	36.00	37.00	150.00	150.00	60.00	0.08	5.00	2.47	5.11
1125805	2	40	22.66	115	72	ⅢB	0	0	0	0	0	0	0	1	0	8	28.8	0.0688654	6.17414	16.1145	8.2184	231.4	0.0134565	0.0622912	5.30	2.61	49.30	37.90	2.01	0.51	1.17	21.5	105.00	234.00	41.90	26.00	26.40	142.40	142.40	50.80	0.05	3.70	2.21	5.00
1125906	2	78	22.22	140	78	ⅢB	0	0	0	1	0	0	0	1	0	3	9.81	0.486022	22.5806	102.065	42.8671	90.9	0.0451613	0.101802	5.62	4.52	80.30	9.30	0.52	0.42	0.14	6.4	127.00	210.00	44.40	44.00	47.00	195.00	195.00	77.00	0.11	5.20	2.57	5.59
1125951	2	69	17.58	121	74	ⅡC	1	2	2	1	0	0	0	1	0	2	6.4	0.0476341	3.7224	5.62082	3.37249	192.4	0.0189274	0.0445428	3.31	1.51	45.70	31.70	1.05	0.60	0.12	3.6	104.00	118.00	33.90	14.00	8.90	128.40	128.40	52.60	0.11	4.00	2.22	4.72
1125997	1	44	24.49	110	76	ⅢC	0	0	0	0	0	0	1	1	0	6	22.38	0.0320513	5.92308	7.40385	2.14712	236.8	0.0074359	0.0299043	2.59	1.25	48.20	39.00	1.01	0.29	0.05	2.6	150.00	231.00	41.80	11.00	12.00	125.00	125.00	75.00	0.09	4.60	2.39	4.28
1126134	1	63	24.45	127	71	ⅣA	0	0	0	0	0	0	1	1	0	8	41.2	0.0693452	8.00595	18.6539	10.0731	207.9	0.0160714	0.058396	4.85	2.33	48.10	33.60	1.63	0.54	0.33	6.8	108.00	269.00	39.90	13.00	13.00	138.00	138.00	54.00	0.08	3.80	2.28	5.40
1126137	2	48	21.37	127	71	ⅣC	0	0	0	0	0	0	0	1	0	8	31.6	0.0798635	7.8157	18.2887	11.339	193.5	0.0211604	0.0497872	4.27	2.34	54.80	29.30	1.25	0.62	0.08	2.6	119.00	229.00	47.00	29.00	20.00	204.00	204.00	56.00	0.07	4.40	2.44	4.61
1126266	1	60	22.86	120	80	ⅣA	0	0	0	0	1	1	0	1	1	8	36	0.0330688	4.41799	5.52249	2.04332	229	0.00978836	0.03125	2.67	1.25	46.80	37.80	1.01	0.37	0.15	5.6	128.00	167.00	40.00	16.70	13.20	162.50	162.50	68.70	0.09	4.00	2.39	4.99
1126269	1	63	23.74	139	86	ⅢB	0	0	0	0	0	1	0	1	0	8	39.2	0.1688	9.4	39.668	17.0572	172.2	0.0172	0.0894068	6.39	4.22	66.10	25.00	1.60	0.43	0.16	4.5	165.00	235.00	47.20	29.80	36.20	138.00	138.00	61.20	0.06	3.70	2.40	5.02
1126450	2	55	20.96	110	68	ⅣA	0	0	0	0	0	0	0	1	1	6	24.3	0.0630854	5.73003	13.1218	5.11749	225.6	0.0107438	0.0519274	4.46	2.29	51.40	36.30	1.62	0.39	0.16	3.7	144.00	208.00	44.10	32.20	26.70	672.10	672.10	48.00	0.08	5.00	2.48	4.87
1126485	1	61	20.72	110	70	Ⅲb	0	0	0	0	0	1	1	1	0	6	28.8	0.0560837	2.8327	8.35646	5.93309	307.9	0.0134981	0.0657016	7.96	2.95	37.10	52.60	4.19	0.71	0.18	3.1	144.00	149.00	44.90	33.70	22.60	207.40	207.40	54.60	0.07	3.60	2.56	4.41
1126692	1	67	23.18	116	72	ⅡA-ⅡB	1	3	2	0	0	1	0	1	0	2	9.4	0.485417	11.7361	82.0354	89.4186	109.5	0.0756944	0.1864	9.61	6.99	72.80	14.40	1.38	1.09	0.12	1.9	111.00	169.00	37.50	15.00	11.00	148.00	148.00	67.00	0.05	4.00	2.17	4.60
1126749	2	44	21.56	97	70	ⅢC	1	4	4	0	0	0	0	1	0	1	4.42	0.13348	16.652	50.4555	18.6685	161.2	0.0162996	0.063522	4.50	3.03	67.40	22.70	1.02	0.37	0.04	1.5	107.00	378.00	47.70	16.90	11.20	170.00	170.00	58.30	0.06	3.80	2.34	5.55
1126868	1	48	20.69	118	72	ⅢB-ⅢC	0	0	0	0	0	0	1	1	0	4	17.8	0.44069	19.3103	123.393	93.7788	103.8	0.0524138	0.204153	8.41	6.39	76.10	14.50	1.22	0.76	0.05	1	129.00	280.00	31.30	18.30	27.00	174.70	174.70	58.90	0.17	3.60	2.07	8.52
1126893	1	62	25.64	130	70	ⅣA	1	3	2	0	0	1	1	1	2	1	5.4	0.176071	7.57143	37.3271	28.3686	181.8	0.0271429	0.117943	8.35	4.93	59.10	28.00	2.34	0.76	0.17	7.3	167.00	212.00	41.80	15.60	17.80	162.50	162.50	57.60	0.10	3.90	2.27	5.04
1126979	2	52	25.54	155	87	IIIB	1	3	2	1	0	0	0	1	0	1	9.6	0.104297	9.88281	26.3871	6.06904	174.5	0.00898437	0.0574194	4.06	2.67	65.70	25.60	1.04	0.23	0.12	3.4	138.00	253.00	46.50	15.90	13.70	130.80	130.80	48.10	0.06	4.20	2.33	5.67
1127043	2	61	23.15	120	70	ⅣB	0	0	0	0	0	0	0	1	2	8	36.4	0.226792	11.0189	66.2234	39.0718	175.2	0.0222642	0.140749	9.54	6.01	63.00	26.50	2.53	0.59	0.27	5.8	134.00	292.00	42.70	46.00	30.10	253.80	253.80	65.30	0.05	4.00	2.44	4.80
1127199	2	54	17.33	105	76	ⅣB	0	0	0	0	0	0	0	1	1	9	35.1	0.104029	13.5165	38.3868	13.8193	184.5	0.0131868	0.0591667	4.77	2.84	59.60	27.30	1.30	0.36	0.38	14.5	102.00	369.00	48.00	18.20	9.60	159.40	159.40	45.30	0.10	4.80	2.55	5.45
1127268	1	65	24.91	110	70	Ⅰ	0	0	0	0	0	1	1	1	1	3	14.4	0.0440559	3.19347	6.03566	2.29355	255.1	0.00885781	0.0465517	4.10	1.89	46.10	42.90	1.76	0.38	0.11	2.4	142.00	137.00	40.60	18.00	17.00	188.00	188.00	69.00	0.09	4.20	2.34	4.57
1127392	1	68	22.98	107	65	ⅢA	1	2	2	0	0	1	1	1	0	4	20	0.137282	8.91986	35.1443	19.6808	179.8	0.0195122	0.10854	6.54	3.94	60.20	28.70	1.88	0.56	0.31	4.7	135.00	256.00	36.30	14.00	11.00	97.00	97.00	57.00	0.06	4.60	2.19	5.01
1127493	1	57	23.71	120	78	ⅢB	1	2	2	0	1	1	1	1	0	2	9	0.131064	10.8511	33.4213	33.7555	155.1	0.0429787	0.0819149	6.04	3.08	51.10	23.50	1.42	1.01	0.4	8.1	97.00	255.00	37.60	13.90	11.30	120.80	120.80	66.60	0.05	3.50	2.29	4.72
1127602	2	19	18.43	96	62	ⅣA	0	0	0	0	0	0	0	1	0	4	16	0.0852632	9.78947	23.7884	10.9427	180	0.0161404	0.0648	4.84	2.43	50.20	28.50	1.38	0.46	0.81	16.7	98.00	279.00	37.50	13.60	18.70	140.80	140.80	43.30	0.10	4.20	2.22	4.30
1127623	1	54	17.24	110	68	IIIC	0	0	0	0	0	1	1	1	0	3	13.65	0.881	50	440.5	497.765	94.9	0.113	0.196214	11.31	8.81	77.90	10.00	1.13	1.13	0.36	4.8	144.00	500.00	44.90	20.60	8.60	275.60	275.60	62.70	0.09	4.70	2.48	3.86
1127896	2	25	26.23	120	70	IIA	0	0	0	0	0	0	0	2	0	2	10.836	0.225248	8.91089	40.5446	26.354	144	0.0321782	0.105814	6.63	4.55	68.60	20.20	1.34	0.65	0.07	1.1	108.00	180.00	43.00	57.00	74.10	218.00	218.00	56.10	0.07	4.06	2.22	4.89
1127924	1	46	18.37	105	91	Ⅳ	0	0	0	1	0	0	0	1	0	1	4.35	0.399422	18.6705	129.013	72.2474	131.5	0.0323699	0.153556	9.12	6.91	75.90	17.30	1.58	0.56	0.21	3.8	147.00	323.00	45.00	26.80	32.30	177.00	177.00	77.10	0.05	4.12	2.40	5.79
1127940	2	45	20.13	110	72	ⅢB	0	0	0	0	1	1	0	1	0	3	12	0.0670051	7.13198	18.8284	9.6025	239.1	0.0129442	0.0627078	5.46	2.64	48.40	39.40	2.15	0.51	0.13	2.4	110.00	281.00	42.10	16.00	9.00	175.00	175.00	41.00	0.11	4.30	2.42	4.16
1127994	1	64	19.03	110	70	IIIA	0	0	0	0	0	1	0	1	1	8	36	0.115152	6.47727	19.6909	8.07327	173.9	0.0155303	0.0725537	4.84	3.04	62.80	26.40	1.28	0.41	0.09	1.9	120.00	171.00	41.90	36.00	54.00	190.00	190.00	57.00	0.09	4.40	2.39	5.13
1128071	2	31	24.34	114	67	Ⅱ	0	0	0	0	0	0	0	1	1	4	26.4	0.0833333	6.32812	20.25	5.67	236.2	0.00729167	0.0723982	6.12	3.20	52.20	38.40	2.35	0.28	0.31	6.3	133.00	243.00	44.20	14.30	10.60	117.40	117.40	49.00	0.09	3.90	2.24	4.32
1128261	1	60	27.18	123	80	IIA	0	0	0	0	0	1	1	1	0	4	20.8	0.0667453	4.92925	13.9498	8.36986	253.7	0.0141509	0.0678657	6.27	2.83	45.10	42.40	2.66	0.60	0.13	2.1	163.00	209.00	41.70	22.70	22.60	177.50	177.50	70.60	0.07	3.80	2.24	4.45
1128303	1	48	23.74	98	64	ⅣA	0	0	0	0	0	0	1	1	2	3	14.7	0.101254	5.92476	19.137	11.6736	204.5	0.0191223	0.0717778	5.87	3.23	55.00	31.90	1.87	0.61	0.23	4.1	159.00	189.00	45.00	24.00	28.00	245.00	245.00	84.00	0.07	4.40	2.46	4.39
1128326	1	40	26.95	112	71	IIIC	0	0	0	0	0	1	1	1	0	8	38.4	0.0963788	8.46797	29.2992	19.6304	222	0.018663	0.0814118	7.46	3.46	46.40	35.90	2.68	0.67	0.6	8	140.00	304.00	42.5	25.00	40.00	128.00	128.00	72.00	0.05	4.10	2.30	4.76
1128358	1	48	24.35	95	65	IIA	0	0	0	0	0	1	1	2	0	1	9.632	0.071028	6.1215	18.6093	8.93249	255.7	0.011215	0.0729017	6.33	3.04	48.00	42.80	2.71	0.48	0.22	3.1	159.00	262.00	41.70	19.60	29.50	138.40	138.40	81.20	0.06	3.70	2.29	4.16
1128403	1	49	29.4	120	70	ⅣA	1	1	1	0	0	0	0	1	1	10	42.5	0.509697	14.6667	123.347	120.88	128.4	0.0593939	0.183224	11.50	8.41	73.20	16.50	1.90	0.98	0.11	2.4	161.00	242.00	45.90	33.00	34.00	346.00	346.00	73.00	0.08	4.30	2.44	5.66
1128405	1	27	21.3	120	74	ⅢB	1	3	2	0	0	1	0	1	0	1	4.55	0.160364	9.45455	41.6945	33.7726	187	0.0294545	0.0890909	7.45	4.41	59.20	27.50	2.05	0.81	0.11	4.3	152.00	260.00	49.50	26.00	20.00	155.00	155.00	77.00	0.05	4.50	2.45	4.86
1128450	2	61	19.9	118	65	ⅣA	0	0	0	0	0	0	0	1	1	5	15.45	0.0461126	9.38338	16.1394	3.87346	232.1	0.00643432	0.0377193	3.27	1.72	52.70	37.30	1.22	0.24	0.2	7.7	144.00	350.00	45.60	21.00	12.00	196.00	196.00	70.00	0.07	4.00	2.33	4.54
1128652	1	64	23.18	127	82	ⅡA	1	2	2	1	1	1	1	1	0	1	5.14	0.0982507	5.24781	17.6851	8.48886	215.4	0.0139942	0.0767654	6.12	3.37	55.10	34.30	2.10	0.48	0.29	5.3	149.00	180.00	43.90	12.00	10.00	163.00	163.00	70.00	0.09	4.00	2.32	4.67
1128700	2	51	22.27	121	77	ⅢB	0	0	0	0	0	0	0	1	2	2	7.76	0.346512	18.7442	139.644	101.94	154.6	0.0339535	0.158174	10.79	7.45	69.00	21.50	2.32	0.73	0.42	6.1	151.00	403.00	47.10	32.00	44.00	275.00	275.00	56.00	0.06	3.90	3.12	5.44
1128708	2	61	17.67	120	70	ⅢC	1	2	1	0	0	0	0	1	0	3	15.4	0.0780405	12.8716	29.7334	9.21737	192.2	0.010473	0.0522624	3.79	2.31	60.80	29.60	1.12	0.31	0.04	2.1	122.00	381.00	44.20	16.00	18.00	152.00	152.00	56.00	0.07	4.10	2.35	4.82
1128709	1	45	18.31	111	72	ⅣA	0	0	0	0	0	1	1	1	0	10	50	0.172353	11.4118	33.4365	17.387	126.5	0.0305882	0.0706024	4.88	2.93	60.00	17.00	0.83	0.52	0.62	16.5	118.00	194.00	41.50	54.90	44.10	209.40	209.40	65.70	0.04	4.50	2.19	4.39
1128714	1	45	24.61	110	70	ⅢB	0	0	0	0	0	0	1	1	1	2	9.6	0.0345946	6.21622	7.95676	3.1827	229.3	0.0108108	0.0288939	2.81	1.28	45.60	37.00	1.04	0.40	0.08	2.8	131.00	230.00	44.30	32.50	53.50	158.00	158.00	68.80	0.06	4.14	2.29	4.78
1128734	2	47	26.78	120	64	IIA	0	0	0	0	0	0	0	1	0	8	36.96	0.0812698	5.84127	14.9537	5.83192	197.4	0.012381	0.0641604	4.48	2.56	57.20	31.50	1.41	0.39	0.12	2.9	125.00	184.00	39.90	18.00	15.00	203.00	203.00	59.00	0.07	3.80	2.09	4.54
1128775	2	45	25.81	130	77	ⅢC	0	0	0	0	0	0	0	1	0	5	16.6	0.0830721	8.58934	22.7618	10.0152	197.2	0.0137931	0.0702918	4.77	2.65	55.60	31.90	1.52	0.44	0.14	4.4	111.00	274.00	37.70	15.00	13.00	145.00	145.00	50.00	0.13	4.00	2.08	4.00
1129017	1	56	25.86	122	70	ⅡB	0	0	0	0	0	1	1	1	2	2	10	0.133893	8.5906	34.2765	18.5093	197.2	0.0181208	0.0827801	6.91	3.99	57.70	29.80	2.06	0.54	0.22	3.8	168.00	256.00	48.20	26.00	43.00	174.00	174.00	64.00	0.05	4.30	2.33	6.55
1129160	1	41	19.03	119	81	Ⅳ	0	0	0	0	0	0	0	1	0	7	29.75	0.361472	18.658	155.794	84.129	163.1	0.0233766	0.17542	11.84	8.35	70.50	23.10	2.74	0.54	0.15	4.5	150.00	431.00	47.60	15.00	16.00	178.00	178.00	78.00	0.07	4.30	2.36	4.59
1129592	1	53	26.45	118	75	ⅢC-ⅣA	0	0	0	0	0	1	1	1	0	4	20.2	0.250463	19.8148	107.198	90.0464	151.5	0.0388889	0.124368	8.23	5.41	65.80	21.60	1.78	0.84	0.2	3.1	142.00	428.00	43.50	20.00	26.00	209.00	209.00	75.00	0.07	4.00	2.11	6.32
1129668	1	60	23.15	120	70	IVA	0	0	0	1	0	1	1	1	0	4	22	0.0968553	12.1069	37.2893	18.6447	204.9	0.0157233	0.0671024	6.04	3.08	51.00	31.80	1.92	0.50	0.49	8.1	128.00	385.00	45.90	15.80	13.10	230.10	230.10	57.90	0.06	3.80	2.22	4.71
1129742	2	58	24.94	120	70	ⅣA	1	2	2	0	1	0	0	1	2	3	19	0.196653	13.1381	61.749	37.0494	158.6	0.0251046	0.120205	7.40	4.70	63.60	23.90	1.77	0.60	0.34	8.6	155.00	314.00	39.10	56.00	34.00	864.00	864.00	56.00	0.11	3.00	2.36	4.17
1129794	1	43	18.83	108	66	ⅢC	1	2	2	0	0	1	1	1	0	4	13	0.459494	29.2405	106.143	60.5015	83.4	0.0721519	0.0826879	4.56	3.63	79.6	7.90	0.36	0.57	0.69	13.7	115.00	231.00	43.90	28.10	26.90	178.00	311.40	67.50	0.07	4.10	2.16	4.57
1129868	2	53	17.48	131	79	ⅢB	0	0	0	0	0	0	0	1	0	3	10.2	0.0448878	4.2394	7.63092	2.59451	240.2	0.0084788	0.0453401	3.79	1.80	47.50	40.10	1.52	0.34	0.18	4.1	107.00	170.00	39.70	33.40	19.80	176.20	176.20	58.90	0.08	3.40	2.15	4.70
1130427	2	51	25.15	122	71	ⅢB	1	3	2	1	0	0	0	1	0	3	8.4	0.0723192	5.13716	14.8978	5.9591	246.4	0.00997506	0.0631808	5.71	2.90	50.80	40.10	2.29	0.40	1.91	49	146.00	206.00	45.90	13.60	12.70	197.20	197.20	58.00	0.09	4.10	2.40	4.62
1130498	1	40	642.06	99	67	ⅡA-ⅣA	0	0	0	0	1	0	0	1	2	7	29.75	0.904918	37.541	414.452	530.499	95.1	0.104918	0.323754	14.21	11.04	77.70	12.20	1.74	1.28	0.42	6.1	110.00	458.00	34.10	33.50	14.40	516.50	516.50	61.50	0.06	4.10	2.22	9.37
1130583	1	57	20.03	110	70	IIA	0	0	0	0	1	1	0	1	0	2	8	0.12566	4.11321	13.697	6.71152	174.8	0.0184906	0.0787234	5.48	3.33	60.80	26.50	1.45	0.49	0.16	3.7	142.00	109.00	42.30	27.10	19.50	244.50	244.50	72.20	0.08	3.90	2.30	5.37
1130606	1	60	21.41	108	80	ⅡA	0	0	0	0	0	1	1	1	0	8	36	0.12069	9.37304	36.0862	32.8384	197.4	0.0285266	0.101583	7.46	3.85	51.60	31.90	2.38	0.91	2.19	39	113.00	299.00	37.90	15.00	15.00	159.00	159.00	77.00	0.07	4.40	2.25	4.68
1130688	1	42	22.05	120	70	ⅢB	0	0	0	0	0	1	1	1	0	8	39.2	0.153247	8.7013	30.8026	16.6334	160.9	0.0233766	0.0779736	5.46	3.54	64.80	23.10	1.26	0.54	0.07	2	151.00	201.00	45.40	22.00	14.00	185.00	185.00	57.00	0.05	4.40	2.39	3.89
1130702	2	61	17.26	110	68	ⅡA	0	0	0	0	0	0	0	1	0	2	7.3	0.0261297	5.30452	7.05501	2.18705	298.2	0.00609037	0.0304348	3.48	1.33	38.20	50.90	1.77	0.31	0.09	2.3	128.00	270.00	43.70	28.80	20.50	162.20	162.20	54.00	0.05	4.80	2.37	4.58
1130767	1	53	28.7	106	68	IVA	0	0	0	1	0	1	1	1	2	1	5.3	0.172664	9.48097	47.31	22.2357	189.5	0.016263	0.110889	8.64	4.99	57.80	28.90	2.50	0.47	0.49	8.4	165.00	274.00	45.00	24.00	31.20	180.80	180.80	77.00	0.07	4.90	2.50	4.44
1130782	1	53	26.08	138	78	ⅡA	0	0	0	0	0	1	1	1	0	4	20	0.0644509	7.22543	16.1127	10.151	213.4	0.0182081	0.055198	4.62	2.23	48.30	34.60	1.60	0.63	0.17	4.8	90.00	250.00	40.40	23.60	40.50	198.60	198.60	104.00	0.05	3.60	2.15	4.06
1130873	2	53	21	120	70	ⅢB	0	0	0	0	0	1	1	1	0	5	18.75	0.0321519	4.86076	6.17316	2.71619	238	0.0111392	0.031358	2.94	1.27	43.10	39.50	1.16	0.44	0.09	3.2	99.00	192.00	40.50	16.00	9.00	132.00	132.00	49.00	0.05	3.90	2.25	4.27
1130999	2	46	19.48	109	74	ⅢC-ⅣA	0	0	0	0	0	0	0	1	0	1	3.875	0.111321	11.6226	34.2868	16.4577	173.1	0.0181132	0.0726601	4.99	2.95	59.10	26.50	1.32	0.48	1.36	30.6	106.00	308.00	40.60	26.10	18.10	164.90	164.90	73.20	0.05	4.00	2.12	3.78
1131061	1	29	18.99	120	70	ⅣA	0	0	0	0	0	1	1	1	0	3	12	0.108133	6.65663	23.8973	14.3384	206.2	0.0180723	0.0893035	6.80	3.59	52.80	33.20	2.26	0.60	0.29	4.3	131.00	221.00	40.20	22.60	36.00	124.20	124.20	63.70	0.09	4.10	2.06	4.36
1131083	1	55	22.31	110	60	IVa	1	2	1	0	1	1	1	1	2	1	4.6	0.183784	7.60135	41.3514	39.2838	191.6	0.0320946	0.124771	9.41	5.44	57.80	29.60	2.79	0.95	0.34	4.7	154.00	225.00	43.60	49.00	52.00	633.00	633.00	62.00	0.05	4.70	2.48	4.18
1131100	1	45	17.78	121	78	ⅡA	0	0	0	0	0	1	1	1	0	8	34	0.0744417	6.35236	19.0571	9.52854	243.4	0.0124069	0.071599	7.04	3.00	42.60	40.30	2.84	0.50	0.28	9.2	145.00	256.00	41.90	21.00	21.40	135.20	135.20	64.90	0.08	4.30	2.39	4.34
1131145	2	72	25.39	134	78	ⅢB	0	0	0	1	1	0	0	1	0	8	26.8	0.0569863	6.16438	12.8219	3.71836	221	0.00794521	0.054026	4.03	2.08	51.60	36.50	1.47	0.29	0.16	4	135.00	225.00	38.50	16.00	11.00	158.00	158.00	46.00	0.08	4.20	2.12	5.14
1131209	1	33	19.83	106	66	ⅡA	0	0	0	0	1	1	1	1	0	9	39.15	0.0545455	3.8843	10.2545	6.15273	285.8	0.0123967	0.060274	6.68	2.64	39.50	48.40	3.23	0.60	0.23	5.8	146.00	188.00	43.80	10.20	18.50	157.70	157.70	72.00	0.06	3.80	2.36	3.87
1131247	1	50	28.03	110	60	ⅢB	0	0	0	0	0	1	1	1	0	8	42.8	0.125685	8.63014	31.6726	8.86833	188.1	0.00958904	0.0871734	5.79	3.67	63.40	29.20	1.69	0.28	0.12	2.3	142.00	252.00	42.10	24.00	22.00	174.00	174.00	79.00	0.06	3.90	2.36	4.29
1131464	1	67	19.68	112	70	IIIC	0	0	0	0	1	0	0	1	2	4	15	0.0863248	6.69516	20.2863	8.72312	218	0.0122507	0.0712941	5.64	3.03	53.80	35.10	1.98	0.43	0.2	4.8	93.00	235.00	42.50	18.10	14.70	136.50	136.50	104.60	0.07	2.90	2.41	5.34
1131529	1	28	20.76	105	70	ⅢB	0	0	0	0	0	1	1	1	0	1	10.64	0.0527352	5.9081	14.2385	6.97687	274	0.0107221	0.052967	5.65	2.41	42.60	45.70	2.58	0.49	0.13	3.7	125.00	270.00	45.50	14.00	19.00	143.00	143.00	63.00	0.08	3.90	2.43	4.71
1131583	2	65	21.58	112	68	ⅢB	0	0	0	0	0	0	0	1	0	6	22.2	0.160396	11.1386	36.0891	11.9094	142.3	0.0163366	0.0784504	4.60	3.24	70.40	20.20	0.93	0.33	0.06	2.2	102.00	225.00	41.30	18.00	11.00	169.00	169.00	70.00	0.09	4.20	2.32	5.92
1131602	1	47	20.76	125	80	ⅣB	0	0	0	1	0	1	0	1	1	4	18.8	0.0868657	6.0597	17.6337	6.34814	218.4	0.0107463	0.0571709	4.99	2.91	58.30	33.50	1.67	0.36	0.33	5.9	141.00	203.00	50.90	31.00	32.00	233.00	233.00	94.00	0.05	4.10	2.60	6.83
1131617	1	54	20.2	130	70	Ⅲ-ⅣA	0	0	0	0	0	0	0	1	0	9	36.9	0.135714	10.084	32.5714	12.7029	163.2	0.0163866	0.0730769	4.95	3.23	65.30	23.80	1.18	0.39	0.11	3.6	146.00	240.00	44.20	19.00	22.00	159.00	159.00	79.00	0.06	4.60	2.39	6.10
1131725	2	46	29.3	110	70	ⅣB	0	0	0	0	0	0	0	1	0	3	14.85	0.172432	9.62162	30.693	17.495	132.6	0.0308108	0.0795511	4.71	3.19	67.70	18.50	0.87	0.57	0.11	3.9	127.00	178.00	40.10	57.00	71.00	187.00	187.00	44.00	0.12	4.30	2.45	8.17
1131746	1	53	26.73	102	68	ⅢB	0	0	0	0	1	1	1	1	0	6	31.8	0.131801	6.2069	21.3517	5.76497	173.6	0.0103448	0.0798144	5.18	3.44	66.40	26.10	1.35	0.27	0.14	3.2	132.00	162.00	43.10	22.00	16.00	132.00	132.00	73.00	0.09	4.50	2.46	7.68
1131782	2	56	22.95	116	70	Ⅳa	0	0	0	0	0	0	0	1	0	6	27.48	0.0618705	8.70504	14.9727	5.98906	186.8	0.0143885	0.0359833	2.99	1.72	57.40	27.80	0.83	0.40	0.2	5	127.00	242.00	47.80	13.40	13.20	157.10	157.10	57.30	0.07	3.80	2.39	5.27
1131947	1	43	18.36	106	68	ⅣB	0	0	0	0	0	1	1	1	0	4	16.68	0.0714789	10.2465	20.8004	7.28012	183.2	0.0123239	0.0492718	3.49	2.03	58.10	28.40	0.99	0.35	0.1	2.9	94.00	291.00	41.20	25.50	25.70	276.90	276.90	47.80	0.11	4.30	2.33	3.99
1132002	1	54	30.39	120	80	ⅢC	0	0	0	0	1	1	1	1	0	2	8.4	0.136335	5.24845	23.0407	14.746	203	0.0198758	0.104524	7.69	4.39	57.10	32.20	2.48	0.64	0.15	2.1	158.00	169.00	42.00	19.00	14.40	210.20	210.20	50.10	0.13	3.70	2.36	5.57
1132036	2	48	27.18	116	76	ⅣC	0	0	0	0	0	0	0	1	0	3	13.95	0.132114	9.43089	30.6504	11.0341	168.8	0.0146341	0.0709607	5.08	3.25	64.00	24.60	1.25	0.36	0.88	24.2	124.00	232.00	45.8	28.00	27.00	270.00	270.00	52.00	0.09	3.90	2.34	4.68
1132091	1	60	21.72	120	70	ⅡA	0	0	0	0	1	1	1	1	0	6	23.4	0.327363	9.801	64.4905	54.817	145.1	0.0422886	0.147534	9.35	6.58	70.40	20.10	1.88	0.85	0.04	1.7	146.00	197.00	44.60	17.80	25.40	167.30	167.30	65.10	0.10	3.80	2.46	4.34
1132123	1	67	22.59	120	70	ⅡA	1	3	2	1	0	0	1	1	0	8	27.6	0.0705234	5.84022	14.951	6.2794	220.6	0.0115702	0.0654731	4.87	2.56	52.70	36.30	1.77	0.42	0.13	4.2	132.00	212.00	39.10	13.00	8.00	160.00	160.00	73.00	0.04	3.90	2.18	4.22
1132223	1	51	18.25	105	72	ⅣB	0	0	0	0	1	1	1	1	2	8	28.8	0.262805	16.7073	72.0085	38.8846	124	0.0329268	0.102619	6.75	4.31	63.90	16.40	1.11	0.54	1.27	15.2	154.00	274.00	42.00	81.70	137.20	229.70	229.70	70.10	0.10	4.80	2.40	4.52
1132324	1	50	19.49	120	80	ⅢC	0	0	0	0	0	1	1	1	0	2	9	0.0663239	7.17224	18.5044	7.58679	237	0.0105398	0.0607059	5.11	2.58	50.50	38.90	1.99	0.41	0.15	3.7	126.00	279.00	42.50	15.80	13.20	185.70	185.70	57.00	0.05	4.00	2.37	4.45
1132421	2	41	21.78	107	95	ⅢC	0	0	0	1	1	0	0	1	0	6	23.4	0.149515	10.5825	48.8913	26.4013	197.2	0.0174757	0.108197	7.63	4.62	60.50	30.90	2.36	0.54	0.16	5.2	115.00	327.00	42.7	17.7	12.30	164.60	164.60	56.90	0.06	3.70	2.16	7.30
1132534	1	66	22.41	110	70	ⅢC	0	0	0	0	0	0	1	1	0	6	28.2	0.0630208	4.42708	10.7135	3.6426	225.8	0.00885417	0.0715976	4.71	2.42	51.40	38.40	1.81	0.34	0.12	2.7	123.00	170.00	33.80	13	9.00	176.00	176.00	59.00	0.07	3.80	2.12	4.02
1132556	2	56	21.36	112	70	ⅢB	0	0	0	0	0	0	0	1	0	1	4.3	0.0349241	5.6833	9.15011	4.30055	272.4	0.0101952	0.0384248	4.10	1.61	39.20	46.10	1.89	0.47	0.26	6.5	118.00	262.00	41.90	21.00	16.00	198.00	198.00	51.00	0.11	3.80	2.52	4.66
1132581	2	65	25.57	120	70	ⅣC	0	0	0	0	0	0	0	1	1	8	26.4	0.134728	7.74059	24.9247	6.72967	156	0.0112971	0.0882192	4.69	3.22	68.60	23.90	1.12	0.27	0.07	4.4	104.00	185.00	36.50	19.00	17.00	198.00	198.00	51.00	0.07	3.50	2.30	4.47
1132714	1	51	23.24	102	70	ⅢC	0	0	0	0	1	1	1	1	0	2	10	0.535762	29.8013	241.093	113.314	116	0.0311258	0.199753	10.71	8.09	75.60	15.10	1.62	0.47	0.45	4.2	94.00	450.00	40.50	17.50	15.30	174.60	174.60	74.30	0.07	4.40	2.33	4.29
1132759	2	78	16.44	138	86	ⅢC	0	0	0	0	1	0	0	1	0	4	9.6	0.0343902	5.04878	7.11878	2.3492	248.2	0.00804878	0.0326389	2.90	1.41	48.70	41.00	1.19	0.33	0.05	1.7	92.00	207.00	43.20	25.20	14.30	167.80	167.80	49.60	0.10	3.30	2.46	4.74
1132841	2	57	21.93	128	76	ⅡA	0	0	0	0	1	0	0	1	1	5	20	2.10685	62.1918	956.51	899.119	70.8	0.128767	0.448397	17.65	15.38	87.20	7.30	1.29	0.94	0.15	2.7	88.00	454.00	34.30	38.70	38.10	352.90	352.90	69.40	0.12	2.80	2.16	5.68
1132929	2	51	20.08	120	70	Ⅳa	0	0	0	0	0	0	0	1	2	3	15	0.176847	11.0345	39.6138	25.749	142.1	0.0320197	0.0884236	5.51	3.59	65.10	20.30	1.12	0.65	0.18	6.7	104.00	224.00	40.60	55.00	69.00	168.00	168.00	50.00	0.11	3.30	2.19	4.01
1133008	2	33	21.2	104	71	ⅣB	0	0	0	0	0	0	0	1	0	8	34.4	0.221675	16.2562	73.1527	49.7438	138.8	0.0334975	0.120643	6.86	4.50	65.60	20.30	1.39	0.68	0.25	7	115.00	330.00	37.30	14.00	11.00	181.00	181.00	43.00	0.09	4.00	2.00	4.27
1133076	2	45	22.83	114	76	ⅣC	0	0	0	0	0	0	0	1	0	6	26.4	0.335135	14.5405	90.1514	63.1059	132	0.0378378	0.156962	8.72	6.20	71.10	18.50	1.61	0.70	0.2	3.4	117.00	269.00	39.50	33.10	11.10	379.00	379.00	54.60	0.10	4.60	2.06	4.36
1133116	1	51	22.72	112	75	ⅢB-C	0	0	0	0	0	1	1	1	0	2	7.5	0.325217	20.9565	78.3774	36.0536	99.1	0.04	0.0899038	4.97	3.74	75.20	11.50	0.57	0.46	0.38	6.7	124.00	241.00	41.60	15.10	10.90	165.00	165.00	77.10	0.08	3.59	2.13	6.30
1133138	1	56	21.3	112	76	ⅣA	0	0	0	0	0	0	1	1	0	8	37.2	0.131556	8.26667	24.4693	8.31957	151.7	0.0151111	0.0755102	4.49	2.96	65.90	22.50	1.01	0.34	0.26	6.9	130.00	186.00	39.20	26.00	32.20	180.10	180.10	68.80	0.05	3.90	2.07	4.50
1133150	2	66	24.89	136	88	ⅡA	0	0	0	0	0	0	0	1	0	7	23.8	0.101401	8.51541	30.8258	15.4129	220.6	0.0140056	0.0859857	6.69	3.62	54.10	35.70	2.39	0.50	0.18	5.2	122.00	304.00	42.10	17.80	10.50	156.40	156.40	59.40	0.06	4.30	2.22	4.44
1133187	2	69	18.67	114	70	IIIB	0	0	0	0	0	0	0	1	0	5	18.7	0.0946429	9.71429	25.7429	11.3269	183.5	0.0157143	0.0609195	4.83	2.65	54.80	28.00	1.35	0.44	0.37	7.7	111.00	272.00	43.50	15.00	8.00	196.00	196.00	46.00	0.04	3.30	2.23	5.32
1133211	1	57	17.04	110	70	ⅡA	0	0	0	0	1	1	1	1	0	7	30.8	0.0606299	6.4042	14.7937	6.21335	228.5	0.0110236	0.0607895	4.73	2.31	48.70	38.10	1.80	0.42	0.18	4.6	124.00	244.00	38.00	15.00	7.00	169.00	169.00	71.00	0.05	3.70	2.42	4.86
1133229	1	47	18.26	120	70	ⅡA	0	0	0	1	0	1	1	2	0	8	32	0.0634259	6.18056	16.9347	6.43519	261.5	0.0087963	0.0602198	5.72	2.74	48.00	43.20	2.47	0.38	0.16	3.4	136.00	267.00	45.50	18.00	14.00	179.00	179.00	56.00	0.10	3.60	2.49	4.76
1133307	2	37	21.48	121	86	ⅣB	0	0	0	0	1	0	0	1	0	4	17.4	0.408667	18	110.34	62.8938	117.6	0.038	0.143897	8.45	6.13	72.70	15.00	1.27	0.57	0.46	5.4	125.00	270.00	42.60	64.00	52.40	469.90	469.90	61.80	0.06	4.30	2.28	4.58
1133450	1	64	20.34	120	70	ⅢB	0	0	0	0	0	1	1	1	0	7	35	0.115225	11.3149	37.6785	23.3607	177.4	0.0214533	0.101216	5.92	3.33	56.20	28.90	1.71	0.62	0.23	3.9	113.00	327.00	32.90	15.20	13.40	183.80	183.80	71.50	0.05	4.00	2.13	4.29
1133530	2	34	18.9	105	65	ⅡA	0	0	0	0	0	0	0	1	0	8	34	0.0851064	8.58156	20.5957	14.8289	182.3	0.0255319	0.0581114	4.65	2.40	51.60	28.20	1.31	0.72	0.29	10.9	85.00	242.00	41.30	21.00	13.00	165.00	165.00	45.00	0.09	3.80	2.20	4.47
1133590	1	47	19.26	112	74	ⅡA	0	0	0	0	1	1	1	1	0	5	22.5	0.0993846	6.83077	22.0634	12.1349	207.2	0.0169231	0.0722595	5.81	3.23	55.60	32.50	1.89	0.55	0.53	10.4	156.00	222.00	44.70	20.30	17.30	154.60	154.60	57.60	0.11	3.90	2.22	4.74
1133677	1	64	20.57	117	67	ⅡA	0	0	0	0	1	1	1	1	2	7	32.2	0.0602817	5.71831	12.2372	3.54878	223	0.00816901	0.047033	4.06	2.14	52.70	35.50	1.44	0.29	0.15	3.7	110.00	203.00	45.50	24.50	32.20	164.00	164.00	75.90	0.08	4.40	2.52	4.26
1133789	1	48	17.91	120	70	ⅢB	0	0	0	0	0	1	1	1	0	9	40.95	0.0365503	8.58316	15.278	4.73619	284.9	0.0063655	0.0429952	4.70	1.78	37.90	48.70	2.29	0.31	0.45	9	101.00	418.00	41.40	31.60	28.80	159.10	159.10	65.30	0.05	4.60	2.21	3.92
1133808	1	53	17.53	115	65	ⅢB	0	0	0	0	0	0	1	1	0	4	32	0.130403	6.52015	23.2117	9.05257	172.5	0.0142857	0.0988889	5.68	3.56	62.60	27.30	1.55	0.39	0.17	7	127.00	178.00	36.00	20.00	22.00	211.00	211.00	62.00	0.07	3.30	2.32	4.18
1133821	1	59	21.67	122	87	ⅡA	0	0	0	0	0	1	1	1	0	8	38.4	0.12057	6.99367	26.6459	19.718	197.5	0.0234177	0.0964557	7.02	3.81	54.40	31.60	2.22	0.74	0.29	8	160.00	221.00	39.50	16.60	12.30	134.00	134.00	55.50	0.09	4.20	2.42	4.49
1134064	1	64	20.55	108	68	ⅢA	0	0	0	0	0	1	1	1	0	4	18.5	0.0874618	6.66667	19.0667	7.81733	206.5	0.0125382	0.0665116	5.07	2.86	56.40	32.70	1.66	0.41	0.26	4.7	154.00	218.00	43.00	25.10	24.70	185.20	185.20	78.30	0.06	4.00	2.27	4.38
1134073	2	68	18.83	114	75	ⅡC	0	0	0	0	0	0	0	1	0	5	18.5	0.426829	16.3902	143.415	90.3512	139.1	0.0307317	0.239071	11.83	8.75	73.90	20.50	2.42	0.63	0.17	4.8	98.00	336.00	36.60	36.00	29.00	280.00	280.00	55.00	0.06	3.30	1.94	5.04
1134119	1	62	26.13	130	67	ⅡA	0	0	0	0	0	1	1	1	0	5	25	0.1028	4.4	11.308	3.84472	167.2	0.0136	0.0609005	4.00	2.57	64.20	25.00	1.00	0.34	0.08	2	132.00	110.00	42.20	22.00	19.00	165.20	165.20	64.00	0.10	4.00	2.23	4.30
1134212	2	29	17.85	110	70	ⅡA	1	1	1	0	1	0	0	1	0	5	19.5	0.0482916	4.60137	9.7549	3.90196	259.3	0.00911162	0.0532663	4.67	2.12	45.40	43.90	2.05	0.40	0.09	2.7	88.00	202.00	39.80	8.40	4.30	135.00	135.00	49.50	0.07	4.10	2.24	4.00
1134226	1	45	25.35	112	70	ⅢC	0	0	0	0	1	0	0	1	0	6	31.95	0.310204	17.483	79.7224	42.2529	116.5	0.0360544	0.106047	6.04	4.56	75.50	14.70	0.89	0.53	0.06	2.9	139.00	257.00	43.00	12.20	9.60	148.60	148.60	74.50	0.07	3.70	2.45	5.09
1134258	1	57	22.31	111	72	Ⅲ	0	0	0	0	0	1	1	1	0	3	13.5	0.0853147	3.67133	8.95804	4.03112	181.2	0.0157343	0.0638743	4.48	2.44	54.50	28.60	1.28	0.45	0.26	5.8	127.00	105.00	38.20	15.80	10.70	192.30	192.30	79.00	0.06	3.40	2.04	4.35
1134266	2	38	22.43	110	70	ⅢB	0	0	0	0	0	0	0	1	0	4	16.6	0.122615	11.5901	40.2177	26.1415	180.1	0.0229682	0.0898964	6.08	3.47	57.10	28.30	1.72	0.65	0.36	17.3	103.00	328.00	38.60	13.20	9.60	151.10	151.10	67.60	0.06	4.00	2.27	4.62
1134284	2	55	28.31	110	68	ⅣA	1	2	2	0	1	0	0	1	2	11	55.5	0.107865	7.07865	27.182	16.3092	218.8	0.0168539	0.0941176	7.20	3.84	53.30	35.60	2.56	0.60	0.27	4.5	137.00	252.00	40.80	19.00	16.00	169.00	169.00	65.00	0.07	4.00	2.42	4.22
1134348	1	62	23.8	138	87	ⅢB	0	0	0	0	0	0	0	1	0	4	18.6	0.139855	4.63768	17.9014	6.08649	179.8	0.0123188	0.0923445	6.09	3.86	63.40	27.60	1.68	0.34	0.2	4.4	138.00	128.00	41.80	14.60	12.80	174.90	174.90	78.90	0.06	3.80	2.24	3.46
1134352	2	62	32.03	120	80	ⅢB	0	0	0	1	1	0	0	1	0	4	15.1	0.05054	6.80346	15.9201	4.29842	271.2	0.00583153	0.0589421	5.20	2.34	45.00	46.30	2.41	0.27	0.16	3.1	104.00	315.00	39.70	16.50	14.50	178.20	178.20	56.10	0.04	3.60	2.31	4.51
1134382	2	48	20.96	110	70	ⅢB	0	0	0	0	0	0	0	1	0	8	33.2	0.118889	9.48148	30.4356	13.3916	177.7	0.0162963	0.0751756	5.15	3.21	62.30	27.00	1.39	0.44	0.07	1.9	135.00	256.00	42.70	23.60	16.50	175.50	175.50	51.50	0.07	3.20	2.50	4.77
1134514	2	59	23.24	107	65	Ⅰ	0	0	0	0	0	0	0	1	0	7	32.55	0.0516304	6.08696	11.5652	5.20435	224.9	0.0122283	0.0464548	4.02	1.90	47.30	36.80	1.48	0.45	0.15	3.7	110.00	224.00	40.90	19.00	20.00	197.00	197.00	60.00	0.07	4.10	2.22	4.81
1134542	1	61	17.97	122	74	ⅣA	1	3	2	0	0	1	1	1	0	2	8	0.188479	10.2765	42.0309	25.2185	143.1	0.0276498	0.118208	6.32	4.09	64.70	21.70	1.37	0.60	0.25	4.2	108.00	223.00	34.60	11.00	11.00	126.00	126.00	66.00	0.08	4.10	1.90	3.41
1134591	2	61	24.44	127	80	ⅣA	0	0	0	0	0	0	0	1	2	6	27	0.075625	9.875	23.8975	6.93027	203.4	0.0090625	0.0557604	4.10	2.42	58.90	32.00	1.31	0.29	0.28	4.9	123.00	316.00	43.40	22.50	16.50	231.30	231.30	57.70	0.04	3.60	2.44	6.92
1134601	2	50	21.78	116	78	ⅢB	0	0	0	0	0	0	0	1	0	5	19.5	0.142857	7.63158	29	20.01	169.8	0.0259398	0.103261	6.36	3.80	59.70	26.60	1.69	0.69	0.08	3.9	124.00	203.00	36.80	12.80	11.10	172.20	172.20	56.30	0.05	3.90	2.36	4.18
1134733	2	23	23.28	120	70	ⅣA	0	0	0	0	1	0	0	1	0	1	4	0.206098	9.10569	46.1659	21.698	162.2	0.0191057	0.129337	7.68	5.07	66.00	24.60	1.89	0.47	0.14	4.1	122.00	224.00	39.20	15.00	21.00	223.00	223.00	51.00	0.09	4.10	2.30	4.49
1134767	1	62	19.81	136	81	ⅢC	0	0	0	0	0	0	0	1	0	3	12.75	0.148193	7.99197	29.4904	14.7452	162.3	0.0200803	0.097619	6.27	3.69	58.80	24.90	1.56	0.50	0.53	13.5	141.00	199.00	37.80	15.10	12.50	195.30	195.30	72.20	0.05	4.40	2.16	3.53
1134801	1	69	17.72	120	80	ⅢC	0	0	0	0	0	1	1	1	0	8	16.8	0.0171875	4.12109	3.62656	0.906641	296.9	0.00488281	0.0215159	2.60	0.88	33.80	51.20	1.33	0.25	0.36	17.2	103.00	211.00	40.90	16.80	11.90	146.80	146.80	53.80	0.09	4.40	2.13	3.92
1134858	2	45	31.25	130	85	ⅢC	0	0	0	0	0	0	0	1	0	2	9.4	0.162917	20.8333	81.4583	48.0604	166.8	0.0245833	0.083547	6.99	3.91	56.00	24.00	1.68	0.59	1.77	41.2	95.00	500.00	46.80	20.00	20.00	196.00	196.00	58.00	0.06	4.20	2.38	4.83
1134895	1	61	24.61	110	70	ⅢB	1	2	2	0	1	1	1	1	0	2	9.4	0.0756757	7.22973	16.1946	5.34422	186	0.0111486	0.0589474	3.85	2.24	58.10	29.60	1.14	0.33	0.17	4	131.00	214.00	38.00	24.00	41.00	127.00	127.00	61.00	0.08	3.60	2.17	4.71
1134921	2	76	23.01	120	72	ⅢB	1	3	2	0	0	1	0	1	0	1	3.4	0.0702073	6.1399	16.6391	8.31956	235.1	0.0129534	0.0643705	5.41	2.71	50.10	38.60	2.09	0.50	0.13	5.3	121.00	237.00	42.10	13.10	7.10	165.50	165.50	95.80	0.07	4.60	2.17	5.01
1134972	1	63	25.86	128	74	ⅢB	0	0	0	0	1	1	0	1	0	2	9.64	0.05225	4.2	8.778	2.28228	243.6	0.0065	0.0479358	4.12	2.09	50.80	40.00	1.65	0.26	0.13	3.8	132.00	168.00	43.60	20.00	29.00	154.00	154.00	91.00	0.05	4.00	2.37	5.03
1135035	1	60	19.47	120	80	ⅣA	0	0	0	0	0	1	1	1	0	2	8.4	0.124521	9.7318	31.6284	18.0282	172.4	0.0218391	0.0775656	5.32	3.25	61.10	26.10	1.39	0.57	0.07	1.5	139.00	254.00	41.90	23.90	31.50	188.70	188.70	75.60	0.08	4.50	2.22	4.36
1135203	2	26	17.97	105	73	ⅢB	0	0	0	0	0	0	0	1	0	11	44	0.0807453	9.75155	25.354	7.85975	200.3	0.00962733	0.0661578	4.66	2.60	55.80	32.20	1.50	0.31	0.23	4.9	77.00	314.00	39.30	12.00	8.00	129.00	129.00	39.00	0.08	4.00	2.39	4.22
1135214	2	51	21.64	112	65	ⅢB	0	0	0	0	0	0	0	1	0	10	42.5	0.0662162	10.7095	20.9905	6.71697	185.9	0.0108108	0.051715	4.02	1.96	48.80	29.60	1.19	0.32	0.54	13.4	86.00	317.00	37.90	13.00	4.00	171.00	171.00	57.00	0.11	3.50	2.05	4.40
1135278	2	54	21.46	144	96	ⅢB	0	0	0	1	0	0	0	1	0	9	34.65	0.207692	18.7981	81.2077	49.5367	141.9	0.0293269	0.113984	6.59	4.32	65.50	20.80	1.37	0.61	0.18	5.5	113.00	391.00	37.90	21.60	22.10	175.80	175.80	45.70	0.11	3.40	2.24	4.04
1135377	1	63	23.88	123	76	ⅣB	0	0	0	0	1	0	0	1	2	4	18.4	0.130224	7.42537	25.9146	11.9207	173	0.0171642	0.0894872	5.56	3.49	62.80	26.80	1.49	0.46	0.12	4.3	143.00	199.00	39.00	18.00	13.00	221.00	221.00	81.00	0.07	3.50	2.01	5.68
1135473	2	49	22.07	111	72	ⅢC	1	3	2	0	0	0	0	1	0	1	8	0.113968	13.3333	47.8667	22.0187	196.2	0.0146032	0.0927649	6.12	3.59	58.70	31.50	1.93	0.46	0.1	4.3	118.00	420.00	38.70	13.50	4.10	162.00	162.00	63.90	0.07	3.90	2.03	3.95
1135651	2	57	16.66	110	70	ⅡA	0	0	0	0	1	0	0	1	0	5	14.6	0.0211991	2.82655	2.79829	1.28721	271.8	0.00985011	0.0258486	2.87	0.99	34.60	46.70	1.34	0.46	0.07	1.9	88.00	132.00	38.30	71.00	54.00	153.00	153.00	61.00	0.07	4.40	2.44	4.22
1135690	2	71	22.31	118	74	ⅢC	0	0	0	0	1	0	0	1	0	1	3.85	0.0726098	5.03876	14.1589	6.79628	233.3	0.0124031	0.070603	5.50	2.81	51.10	38.70	2.13	0.48	0.06	1.1	105.00	195.00	39.80	20.70	11.20	193.60	193.60	57.40	0.08	4.60	2.16	5.61
1135719	1	67	20.44	123	73	Ⅳa	0	0	0	0	0	1	1	1	0	2	6.2	0.0634667	4.56	10.8528	6.07757	222.5	0.0149333	0.068	5.04	2.38	47.20	37.50	1.89	0.56	0.17	3.4	119.00	171.00	35.00	19.30	12.00	157.50	157.50	80.10	0.06	4.10	2.12	3.79
1135767	1	55	16.9	138	71	ⅣA	0	0	0	0	0	1	1	1	0	8	27.2	0.220379	14.6919	68.3175	45.7727	146	0.0317536	0.114815	6.92	4.65	67.20	21.10	1.46	0.67	0.23	5	103.00	310.00	40.50	20.00	13.00	135.00	135.00	68.00	0.09	4.10	2.22	3.14
1135864	1	75	25.48	110	68	Ⅳa	1	3	2	0	0	0	1	1	1	3	8.04	1.16479	33.662	278.385	272.817	79.3	0.138028	0.188813	10.38	8.27	79.70	7.10	0.74	0.98	0.43	9.3	131.00	239.00	43.80	20.00	16.00	327.00	327.00	144.00	0.06	4.40	2.26	4.98
1135882	2	40	20.7	120	80	ⅢB	0	0	0	0	0	0	0	1	0	8	34.4	0.107166	8.37134	27.5417	12.3938	201.2	0.014658	0.0689727	5.80	3.29	56.70	30.70	1.78	0.45	0.26	9.1	122.00	257.00	47.70	18.50	21.70	127.80	127.80	52.10	0.07	3.70	2.31	3.66
1135931	2	71	18.8	114	72	ⅡA	0	0	0	0	0	0	0	1	0	8	24.8	0.0884758	8.32714	19.8186	4.95465	175.7	0.00929368	0.057767	4.09	2.38	58.20	26.90	1.10	0.25	0.3	7.9	105.00	224.00	41.20	28.00	16.00	140.00	140.00	46.00	0.07	3.80	2.18	3.67
1135969	1	65	21.2	131	66	ⅣC	1	3	2	0	1	1	1	1	1	6	28.2	0.0564815	9.96914	18.2435	8.02715	202.4	0.0135802	0.045297	3.58	1.83	51.10	32.40	1.16	0.44	0.15	9.9	88.00	323.00	40.40	17.00	19.00	171.00	171.00	86.00	0.09	4.00	2.25	4.98
1135969	1	65	20.07	136	82	ⅣC	1	3	2	0	1	1	1	1	1	2	9.4	0.0564815	9.96914	18.2435	8.02715	202.4	0.0135802	0.045297	3.58	1.83	51.10	32.40	1.16	0.44	0.15	9.9	88.00	323.00	40.40	17.00	19.00	171.00	171.00	86.00	0.09	4.00	2.25	4.98
1136091	2	61	22.52	107	71	ⅡA	0	0	0	0	0	0	0	1	0	8	24.8	0.0415584	9.14286	14.6286	3.80343	231	0.00675325	0.0415584	3.61	1.60	44.30	38.50	1.39	0.26	0.87	21	86.00	352.00	38.50	19.00	12.00	173.00	173.00	48.00	0.06	3.70	2.37	4.48
1136151	1	41	21.45	131	89	ⅢC	0	0	0	0	0	0	0	1	0	4	18	0.148347	9.17355	32.9331	11.1972	163	0.0140496	0.0854762	5.57	3.59	64.50	24.20	1.35	0.34	0.23	5	161.00	222.00	42.00	22.00	28.00	176.00	176.00	68.00	0.07	3.30	2.38	5.43
1136161	1	18	17.99	119	79	ⅢC	1	2	2	0	1	0	0	1	0	3	13.45	0.0731629	6.86901	15.73	8.49422	195.8	0.0172524	0.0582697	4.31	2.29	53.10	31.30	1.35	0.54	0.14	3.3	129.00	215.00	39.30	70.40	146.30	174.40	174.40	49.30	0.11	4.00	2.30	4.33
1136179	1	51	21.26	120	70	ⅢB	0	0	0	0	0	1	1	1	0	5	24	0.19878	6.86992	33.5939	26.5392	162.6	0.0321138	0.123485	8.01	4.89	61.00	24.60	1.97	0.79	0.52	4.6	129.00	169.00	39.60	21.00	40.00	163.00	163.00	63.00	0.09	3.80	2.28	4.57
1136318	2	71	26.06	142	89	Ⅳa	1	3	2	1	1	0	0	1	0	3	13.2	0.309195	12.9885	69.8782	37.0354	130	0.0304598	0.125116	7.46	5.38	72.10	17.40	1.30	0.53	0.2	2.7	130.00	226.00	43.00	13.90	16.00	170.40	170.40	47.70	0.10	3.90	2.21	5.66
1136346	1	52	21.72	115	77	ⅢB	0	0	0	0	0	0	0	1	0	8	38.4	0.0758741	5.66434	12.2916	4.67081	188.8	0.0132867	0.0473799	3.84	2.17	56.60	28.60	1.10	0.38	0.14	4.4	125.00	162.00	45.80	27.50	34.60	159.60	159.60	74.70	0.09	4.10	2.26	5.10
1136361	2	66	18.02	137	77	ⅠB	0	0	0	0	1	0	0	1	1	2	5.5	0.283439	9.93631	44.2166	20.3396	119.6	0.0292994	0.108273	5.86	4.45	76.00	15.70	0.92	0.46	0.11	3.1	129.00	156.00	41.10	18.00	12.00	218.00	218.00	56.00	0.16	3.60	2.26	4.45
1136370	1	72	21.45	106	69	ⅢB	0	0	0	0	1	0	0	1	0	1	3.75	0.0356627	4.21687	6.24096	3.2453	245.2	0.0125301	0.0392573	3.57	1.48	41.40	41.50	1.48	0.52	0.16	3.5	140.00	175.00	37.70	27.00	22.00	197.00	197.00	88.00	0.03	3.80	2.21	4.41
1136391	1	60	22.84	120	70	ⅢB	0	0	0	0	0	1	1	1	0	6	28.5	0.113208	6.1186	25.6981	15.4189	226.5	0.0161725	0.102439	8.08	4.20	52.00	37.10	3.00	0.60	0.12	4	141.00	227.00	41.00	15.90	13.70	176.00	176.00	82.60	0.06	4.10	2.37	5.16
1136437	2	57	23.12	118	70	ⅡA	0	0	0	0	0	0	0	1	0	7	29.75	0.0340599	4.93188	6.16485	2.1577	225.5	0.00953678	0.0297619	2.64	1.25	47.30	36.70	0.97	0.35	0.05	2.6	119.00	181.00	42.00	19.50	12.50	225.10	225.10	61.00	0.05	4.20	2.27	5.69
1136446	1	65	22.68	110	70	ⅣB	0	0	0	0	0	1	1	1	1	11	53.9	0.269856	13.8756	78.2584	37.564	146.7	0.0229665	0.133649	8.00	5.64	70.50	20.90	1.67	0.48	0.36	10.9	116.00	290.00	42.20	21.40	19.20	232.30	232.30	60.80	0.06	4.70	2.30	4.02
1136485	2	61	20.82	110	68	ⅢB	0	0	0	0	0	0	0	1	0	8	23.2	0.085098	6.66667	14.4667	3.32733	172.1	0.00901961	0.0486547	3.53	2.17	61.50	25.50	0.90	0.23	0.09	11.1	124.00	170.00	44.60	15.50	11.90	190.40	190.40	50.90	0.11	3.90	2.47	5.78
1136519	1	46	20.83	110	70	ⅣA	0	0	0	0	1	1	1	1	0	1	4.2	0.0668675	7.95181	17.653	4.94284	203.5	0.00843373	0.0592	4.01	2.22	55.30	33.20	1.33	0.28	0.16	4	119.00	264.00	37.50	16.20	10.50	189.80	189.80	61.50	0.06	4.60	2.42	4.14
1136538	2	52	29.09	115	74	ⅢC	0	0	0	1	1	0	0	1	0	2	9.2	0.0563559	5.21186	13.8636	5.26815	281.6	0.00805085	0.0583333	6.08	2.66	43.70	47.20	2.87	0.38	0.13	2.3	129.00	246.00	45.60	29.00	28.00	286.00	286.00	55.00	0.07	4.22	2.33	5.52
1136545	1	62	25.22	106	76	ⅣA	0	0	0	0	0	1	1	1	0	6	27.9	0.304018	15.1786	103.366	70.2889	154.4	0.0303571	0.160613	9.95	6.81	68.50	22.40	2.23	0.68	0.29	4.8	146.00	340.00	42.40	20.00	19.00	210.00	210.00	92.00	0.05	4.41	2.25	4.08
1136784	1	60	24.62	120	70	ⅡC	1	2	1	0	0	1	1	1	0	5	23.5	0.213966	10.8939	41.7235	12.517	137.1	0.0167598	0.0804622	5.21	3.83	73.40	17.90	0.93	0.30	0.11	2.6	126.00	195.00	47.60	18.40	16.30	149.40	149.40	73.50	0.09	4.20	2.21	5.41
1136912	2	57	21.23	107	66	ⅢA	0	0	0	0	1	0	0	1	0	8	24.8	0.00613288	2.53833	0.913799	0.255864	334.2	0.00477002	0.00884521	1.84	0.36	19.60	58.70	1.08	0.28	0.11	6	110.00	149.00	40.70	253.00	209.00	290.00	290.00	59.00	0.10	4.20	2.32	5.00
1136919	1	50	22.58	107	74	ⅢA	0	0	0	0	0	1	1	1	0	8	36	0.0811688	6.68831	16.7208	7.02273	189.4	0.0136364	0.0706215	4.51	2.50	55.40	30.80	1.39	0.42	0.23	7.3	120.00	206.00	35.40	49.00	61.00	209.00	209.00	71.00	0.07	3.30	2.37	3.50
1137018	2	56	19.22	112	74	ⅢB	0	0	0	0	1	0	0	1	0	8	29.6	0.107885	4.94624	14.8882	4.9131	180.2	0.011828	0.0739558	4.94	3.01	61.00	27.90	1.38	0.33	0.17	4.8	115.00	138.00	40.70	24.00	25.00	171.00	171.00	60.00	0.11	3.70	2.35	4.53
1137020	2	33	20.43	120	70	ⅢB	0	0	0	0	1	0	0	1	0	8	34.4	0.103322	6.04651	18.8047	6.20553	190.1	0.0109635	0.0785354	5.08	3.11	61.20	30.10	1.53	0.33	0.03	2.5	125.00	182.00	39.60	13.00	15.00	152.00	152.00	37.00	0.09	3.30	2.39	4.52
1137120	1	67	27.51	114	65	Ⅰ	0	0	0	0	1	1	1	1	0	1	5	0.211228	7.75439	46.6814	33.6106	182.6	0.0252632	0.150125	9.65	6.02	62.40	28.50	2.75	0.72	0.14	1.4	135.00	221.00	40.10	16.70	20.10	147.10	147.10	89.40	0.07	3.60	2.50	4.55
1137265	2	68	20.72	158	82	ⅢC	1	3	2	1	0	0	0	2	0	1	7.625	0.155273	9.78182	41.7684	21.3019	180.4	0.0185455	0.0995338	6.84	4.27	62.40	27.50	1.88	0.51	0.13	1.9	124.00	269.00	42.90	18.00	23.00	184.00	184.00	51.00	0.07	3.30	2.49	6.07
1137355	1	56	24.24	120	70	Ⅲb	0	0	0	0	1	0	0	1	0	8	37.8	0.0637647	5.34118	14.4746	7.52679	256.6	0.0122353	0.0614512	5.77	2.71	47.00	42.50	2.45	0.52	0.06	1.3	124.00	227.00	44.10	25.00	51.00	166.00	166.00	71.00	0.10	3.00	2.39	4.86
1137378	1	50	22.83	111	76	ⅡA	0	0	0	0	1	0	0	2	0	8	25.6	0.131208	6.1745	24.1423	9.17407	190.7	0.0127517	0.093765	6.31	3.91	62.00	29.80	1.88	0.38	0.1	2.7	133.00	184.00	41.70	19.00	24.00	160.00	160.00	97.00	0.08	4.20	2.46	4.23
1137380	2	57	23.74	116	68	ⅡA	0	0	0	0	0	0	0	1	0	8	31.2	0.0659026	4.95702	11.4011	3.9904	216.8	0.0100287	0.0543735	4.24	2.30	54.20	34.90	1.48	0.35	0.14	4.3	128.00	173.00	42.30	16.00	11.00	183.00	183.00	53.00	0.07	3.90	2.46	4.79
1137411	1	73	24.57	120	70	ⅢA	1	3	2	0	0	1	1	1	0	7	32.9	0.187847	12.3611	66.8736	37.4492	185.3	0.0194444	0.130993	9.26	5.41	58.50	28.80	2.67	0.56	0.54	9.9	150.00	356.00	41.30	19.00	28.00	168.00	168.00	73.00	0.11	4.90	2.62	4.57
1137618	2	42	24.89	106	64	ⅢB	0	0	0	0	1	0	0	1	0	8	33	0.0651351	7.32432	17.6516	4.94245	222.4	0.00756757	0.0644385	4.41	2.41	54.60	37.00	1.63	0.28	0.16	3.1	91.00	271.00	37.40	14.20	7.50	113.30	113.30	51.60	0.06	3.90	2.36	5.04
1137659	1	69	22.51	126	82	Ⅳ	0	0	0	0	0	0	0	1	2	7	28	0.115596	7.43119	28.0899	7.86517	210.1	0.00856269	0.0811159	6.14	3.78	61.60	32.70	2.01	0.28	0.1	2	137.00	243.00	46.60	24.00	15.00	230.00	230.00	70.00	0.07	4.50	2.55	5.17
1137727	2	46	30.83	107	63	ⅢB	1	2	1	0	0	0	0	1	0	2	9.9	0.138767	12.2026	38.4383	12.6846	154.2	0.0145374	0.0773956	4.72	3.15	66.70	22.70	1.07	0.33	0.17	4	97.00	277.00	40.70	21.00	30.10	125.50	125.50	48.50	0.08	4.10	2.66	5.10
1137752	1	76	23.83	130	81	ⅢC	0	0	0	1	0	0	0	1	0	4	14	0.22467	12.5551	64.0308	48.0231	154.4	0.0330396	0.124694	8.20	5.10	62.20	22.70	1.86	0.75	0.4	4.9	128.00	285.00	40.90	14.00	10.00	130.00	130.00	89.00	0.06	4.50	2.27	5.00
1137770	1	64	18.82	137	80	ⅢB	0	0	0	0	1	1	1	1	1	3	12.75	0.203436	7.93814	46.9938	24.9067	190.6	0.0182131	0.131264	9.42	5.92	62.90	29.10	2.74	0.53	0.11	1.9	144.00	231.00	45.10	21.00	19.00	202.00	202.00	75.00	0.09	4.10	2.55	7.14
1137779	1	51	19.69	112	66	ⅢB	0	0	0	0	0	1	1	1	0	4	19	0.0477327	5.99045	11.9809	4.91217	252.2	0.0097852	0.0468384	4.44	2.00	45.00	41.90	1.86	0.41	0.15	3.4	135.00	251.00	42.70	25.00	24.00	147.00	147.00	57.00	0.04	3.90	2.39	4.26
1137912	1	72	19.92	120	70	ⅢB	0	0	0	0	0	1	1	1	0	8	28	0.114815	8.92593	27.6704	14.3886	175.9	0.0192593	0.0757946	5.23	3.10	59.30	27.00	1.41	0.52	0.18	3.4	116.00	241.00	40.90	35.00	28.00	208.00	208.00	67.00	0.06	4.40	2.41	4.51
1137933	1	56	23.53	111	72	ⅡC	0	0	0	0	0	0	1	1	0	5	22	0.0862069	8.82759	22.069	9.04828	186.4	0.0141379	0.0603865	4.21	2.50	59.40	29.00	1.22	0.41	0.05	1.3	123.00	256.00	41.40	18.80	25.60	124.90	124.90	56.20	0.10	3.90	2.46	4.96
1138011	2	65	20.96	112	72	ⅢC	0	0	0	1	1	1	0	1	0	1	4.1	0.583478	16	107.36	94.4768	100.6	0.0765217	0.155684	8.61	6.71	78.00	11.50	0.99	0.88	0.17	3.1	106.00	184.00	43.10	17.00	23.00	132.00	132.00	54.00	0.11	3.70	2.54	5.53
1138242	1	62	24.62	120	80	ⅡA	0	0	0	0	0	1	1	1	0	6	27	0.120152	7.94677	25.1118	11.0492	170.4	0.01673	0.0812339	4.98	3.16	63.50	26.30	1.31	0.44	0.08	2.1	99.00	209.00	38.90	17.00	10.00	146.00	146.00	60.00	0.07	3.70	2.15	4.83
1138308	1	48	27.34	120	80	ⅣB	0	0	0	0	0	1	0	1	0	8	36.8	0.221801	8.67299	40.5896	15.0181	146.8	0.0175355	0.113317	6.79	4.68	69.00	21.10	1.43	0.37	0.34	9.9	134.00	183.00	41.30	28.00	33.00	226.00	226.00	74.00	0.06	4.00	2.38	4.54
1138362	1	33	20.42	110	68	ⅡA	0	0	0	0	1	0	0	1	0	3	13.875	0.358228	11.7089	66.2722	18.5562	119.8	0.0177215	0.138725	7.16	5.66	79.10	15.80	1.13	0.28	0.05	2.4	127.00	185.00	40.80	24.00	35.00	114.00	114.00	81.00	0.06	4.00	2.34	3.87
1138399	2	62	22.51	120	70	ⅢB	1	2	2	0	1	0	0	1	0	2	8	0.0570652	4.10326	8.61685	3.10207	227.2	0.00978261	0.0486111	4.05	2.10	51.80	36.80	1.49	0.36	0.17	4.2	129.00	151.00	43.20	25.50	20.90	136.70	136.70	62.50	0.07	3.70	2.70	4.32
1138591	1	61	21.64	110	70	ⅢB	1	2	2	0	0	0	0	1	0	1	8.5	0.0781759	6.28664	15.0879	4.52638	191.2	0.00977199	0.0636605	4.23	2.40	56.80	30.70	1.30	0.30	0.2	4.7	142.00	193.00	37.70	19.00	16.00	169.00	169.00	59.00	0.09	3.60	2.14	4.34
1138656	1	63	26.53	139	96	ⅣA	1	3	2	1	0	0	1	1	0	2	9	0.139076	9.28571	30.7357	10.7575	153.9	0.0147059	0.0948424	5.09	3.31	65.00	23.80	1.21	0.35	0.16	4.9	125.00	221.00	34.90	47.00	39.00	218.00	218.00	67.00	0.09	4.00	2.31	4.56
1138843	2	35	17.9	110	72	ⅢB	0	0	0	0	0	0	0	1	0	8	31.2	0.0361858	6.03912	8.9379	2.1451	252	0.00586797	0.0311579	3.25	1.48	45.60	40.90	1.33	0.24	2.04	50.7	99.00	247.00	47.50	14.90	9.60	146.80	146.80	67.60	0.04	3.60	2.70	3.95
1138861	1	44	23.67	111	75	ⅡC	1	1	1	0	0	0	0	1	0	2	9.5	0.0779528	3.43832	10.2118	6.53556	229.2	0.0167979	0.0767442	6.27	2.97	47.40	38.10	2.39	0.64	0.19	5.1	138.00	131.00	38.70	18.00	20.00	171.00	171.00	43.00	0.11	3.80	2.35	4.09
1138933	1	55	23.32	110	70	ⅢC	0	0	0	0	0	1	1	1	0	1	5.3	0.133333	12.971	47.7333	19.0933	185.2	0.0144928	0.0779661	5.87	3.68	62.70	27.60	1.62	0.40	0.2	5.6	146.00	358.00	47.20	30.60	47.50	161.30	161.30	87.30	0.06	3.50	2.44	5.29
1139174	1	29	18	120	80	ⅢC	0	0	0	0	0	1	1	1	0	8	36	0.073955	9.13183	21.0032	9.24141	195.7	0.0141479	0.0572139	4.54	2.30	50.60	31.10	1.41	0.44	0.29	9	100.00	284.00	40.20	16.00	20.00	119.00	119.00	45.00	0.08	4.60	2.47	4.34
1139177	2	49	27.34	95	70	ⅢB	0	0	0	0	0	0	0	1	2	6	28.2	0.325556	9.27778	54.3678	35.3391	133.9	0.0361111	0.133485	8.33	5.86	70.40	18.00	1.50	0.65	0.29	7.2	133.00	167.00	43.90	26.00	22.00	495.00	495.00	47.00	0.09	4.00	2.36	5.12
1139275	1	38	21.8	110	68	ⅡA	0	0	0	0	0	0	0	1	0	8	40	0.0546419	6.02122	12.4037	5.20956	228.5	0.0111406	0.0515	4.24	2.06	48.60	37.70	1.60	0.42	0.18	4.5	112.00	227.00	40.00	14.20	11.20	130.80	130.80	86.80	0.06	4.20	2.51	4.89
1139311	1	53	26.64	136	87	ⅢB	1	1	1	0	1	1	0	1	0	5	26	0.0456576	3.9206	7.2139	2.52486	242.2	0.00868486	0.0452088	4.00	1.84	45.90	40.30	1.61	0.35	0.18	4.5	127.00	158.00	40.70	19.00	22.00	104.00	104.00	84.00	0.05	4.30	2.41	5.05
1139311	1	53	26.7	132	88	ⅢB	1	1	1	0	1	1	0	1	0	4	20.8	0.0456576	3.9206	7.2139	2.52486	242.2	0.00868486	0.0452088	4.00	1.84	45.90	40.30	1.61	0.35	0.18	4.5	127.00	158.00	40.70	19.00	22.00	104.00	104.00	84.00	0.05	4.30	2.41	5.05
1139378	1	70	26.06	118	76	ⅡA	0	0	0	0	0	0	0	1	0	8	29.6	0.0140221	3.09963	2.35572	0.612487	309.7	0.00479705	0.0196382	2.36	0.76	32.30	54.20	1.28	0.26	0.36	10.6	129.00	168.00	38.70	19.00	27.00	140.00	140.00	77.00	0.05	4.00	2.41	5.51
1139389	1	65	24.39	112	74	ⅢB	1	1	1	0	1	1	1	1	0	2	4.4	0.122745	7.21569	22.5851	8.13064	167.4	0.0141176	0.0784461	4.95	3.13	63.20	25.50	1.26	0.36	0.16	3.2	129.00	184.00	39.90	16.00	16.00	144.00	144.00	76.00	0.08	4.10	2.45	4.36
1139410	1	66	25.99	136	98	ⅡA	0	0	0	1	1	0	0	1	0	3	15.75	0.0529086	3.2964	6.29612	2.89622	222.8	0.0127424	0.0451537	4.04	1.91	47.30	36.10	1.46	0.46	0.13	4.2	126.00	119.00	42.30	24.00	25.00	135.00	135.00	64.00	0.08	4.30	2.41	5.74
1139598	1	42	24.61	110	70	ⅡA	0	0	0	0	0	1	1	1	0	4	19	0.0557423	6.7507	13.4339	7.2543	225.9	0.0151261	0.0419831	4.51	1.99	44.00	35.70	1.61	0.54	0.3	6.7	110.00	241.00	47.40	14.10	13.70	122.50	122.50	65.10	0.06	4.00	2.48	5.42
1139648	1	75	25.97	138	85	ⅢA	1	3	2	0	0	0	1	2	0	1	3.5	0.214493	9.85507	43.7565	17.065	139.4	0.0188406	0.123677	6.27	4.44	70.80	20.70	1.30	0.39	0.13	3.4	102.00	204.00	35.90	18.00	27.00	170.00	170.00	112.00	0.04	3.80	2.11	5.35
1139720	1	56	24.22	130	78	ⅢB	0	0	0	1	1	1	1	1	0	6	28.5	0.118219	5.18219	15.132	6.96071	161.7	0.0186235	0.0764398	4.70	2.92	62.10	24.70	1.16	0.46	0.28	7.4	149.00	128.00	38.2	22.10	25.00	189.70	189.70	62.20	0.10	4.20	2.32	4.81
1139737	1	70	23.42	122	74	ⅣA	1	2	2	0	0	1	1	1	2	1	4.15	0.0542793	3.08559	7.43626	2.90014	259.8	0.00878378	0.0637566	5.34	2.41	45.10	44.40	2.37	0.39	0.21	5.9	127.00	137.00	37.80	12.00	6.00	140.00	140.00	67.00	0.07	3.90	2.15	6.18
1139741	1	58	20.08	111	72	ⅢC	1	1	1	0	0	1	1	1	0	1	4.4	0.126182	4.14545	14.3847	8.34314	177.9	0.0210909	0.0858911	5.79	3.47	59.90	27.50	1.59	0.58	0.12	4	142.00	114.00	40.40	13.00	9.00	142.00	142.00	76.00	0.08	4.60	2.36	4.49
1139806	2	32	19.15	116	76	Ⅲ	0	0	0	0	1	0	0	1	0	2	7.8	0.15336	9.60474	37.2664	19.3785	173.5	0.0205534	0.0825532	6.08	3.88	63.80	25.30	1.54	0.52	0.11	2.1	105.00	243.00	47.00	19.00	13.00	198.00	198.00	50.00	0.08	3.30	2.33	4.06
1139969	1	54	29.73	130	70	ⅢB	0	0	0	0	1	1	1	1	0	3	14.4	0.236066	20.6557	89.2328	35.6931	138.2	0.0218579	0.0925054	6.05	4.32	71.40	18.30	1.11	0.40	0.36	6.2	105.00	378.00	46.70	14.00	12.00	134.00	134.00	85.00	0.06	4.60	2.40	5.92
1139979	1	46	29.05	116	76	ⅢC	0	0	0	0	0	0	0	1	0	8	40.8	0.135172	7.55172	29.6028	10.0649	187.8	0.0117241	0.0915888	6.34	3.92	61.80	29.00	1.84	0.34	0.15	4.3	162.00	219.00	42.8	13.20	14.40	155.50	155.50	73.90	0.07	4.10	2.52	4.87
1140063	1	71	24.22	130	80	ⅢC	0	0	0	0	1	1	1	1	0	8	28.8	0.177561	6.82927	24.8585	11.1863	140.4	0.0219512	0.0960422	5.27	3.64	69.10	20.50	1.08	0.45	0.26	7.4	130.00	140.00	37.90	38.00	36.00	127.00	127.00	62.00	0.08	3.80	2.35	4.49
1140207	1	45	24.09	117	77	ⅣB	0	0	0	0	1	1	1	1	2	12	52	0.19162	19.7207	67.6419	41.938	127.8	0.0346369	0.0895561	5.48	3.43	62.60	17.90	0.98	0.62	0.3	10.3	96.00	353.00	38.30	18.00	15.00	187.00	187.00	75.00	0.04	4.20	2.31	4.92
1140262	1	54	19.91	106	64	Ⅲ	0	0	0	1	1	1	1	1	0	1	3.8	0.159751	14.8548	57.1909	15.4415	169.7	0.0112033	0.078252	5.53	3.85	69.50	24.10	1.33	0.27	0.11	2.3	144.00	358.00	49.20	22.00	20.00	583.00	583.00	62.00	0.07	4.10	2.47	8.60
1140492	1	69	21.6	133	89	ⅣA	0	0	0	0	1	1	1	1	0	2	7	0.186408	17.6214	67.666	44.6596	138.9	0.0320388	0.106964	5.78	3.84	66.40	20.60	1.19	0.66	0.1	3.6	84.00	363.00	35.90	16.10	6.30	189.00	189.00	122.30	0.07	3.20	2.37	5.65
1140524	2	49	19.14	98	70	ⅢB	0	0	0	0	1	0	0	1	0	8	32.8	0.0575198	6.80739	14.8401	2.22602	237.7	0.00395778	0.0452282	4.06	2.18	53.70	37.90	1.54	0.15	0.14	8	134.00	258.00	48.20	18.00	16.00	157.00	157.00	50.00	0.08	4.10	2.41	4.72
1140614	1	55	28.73	138	89	IVA	0	0	0	0	0	0	0	1	0	4	20.8	0.127888	11.0757	35.553	14.9323	162.6	0.0167331	0.0865229	5.13	3.21	62.60	25.10	1.29	0.42	0.09	3.9	105.00	278.00	37.10	14.40	15.20	113.30	113.30	83.40	0.05	3.80	2.07	5.15
1140645	2	56	20.5	115	68	Ⅱc	0	0	0	0	0	0	0	1	0	3	12	0.144922	6.32812	23.4773	7.9823	170.8	0.0132812	0.0866822	5.59	3.71	66.40	25.60	1.43	0.34	0.15	4.2	126.00	162.00	42.80	15.50	11.70	132.10	132.10	68.20	0.07	4.00	2.53	5.06
1140717	1	18	18.69	110	71	ⅢC	0	0	0	0	1	0	0	1	0	6	19.8	0.029646	5.22124	3.49823	1.60919	152.6	0.020354	0.0169192	1.55	0.67	43.20	22.60	0.35	0.46	0.06	3.9	124.00	118.00	39.60	48.00	34.00	218.00	218.00	58.00	0.05	3.30	2.49	4.52
1140980	1	62	22.76	120	78	ⅣA	0	0	0	0	0	1	1	1	0	4	18.4	0.0575448	3.93862	8.86189	3.10166	237.6	0.00895141	0.0534442	4.45	2.25	50.50	39.10	1.74	0.35	0.1	3	145.00	154.00	42.10	26.60	27.20	130.30	130.30	71.70	0.07	3.80	2.26	5.09
1141091	2	59	22.48	143	91	ⅣA	0	0	0	1	1	0	0	1	0	4	17	0.061516	5.53936	11.688	1.87009	207.2	0.00466472	0.0591036	3.76	2.11	56.10	34.30	1.29	0.16	0.22	5.3	121.00	190.00	35.70	10.00	8.00	126.00	126.00	62.00	0.07	3.30	2.33	4.58
1141117	1	60	22.84	131	78	ⅡA	0	0	0	1	0	1	1	1	0	4	19.6	0.158356	6.0274	34.8384	33.4448	222.9	0.0263014	0.143069	10.96	5.78	52.60	36.50	4.00	0.96	0.09	1.8	127.00	220.00	40.40	17.00	20.00	137.00	137.00	64.00	0.07	4.10	2.41	3.87
1141127	2	56	25.88	116	76	Ⅲb	1	1	1	0	0	0	0	1	0	1	4.25	0.164093	10.7336	45.6178	27.8268	166.8	0.0235521	0.113941	6.83	4.25	62.30	25.90	1.77	0.61	0.13	2.3	92.00	278.00	37.30	26.00	18.00	179.00	179.00	61.00	0.05	4.00	2.33	3.92
1141139	1	51	22.23	119	81	ⅢB	1	1	1	0	0	0	0	1	1	2	9.5	0.209268	11.3171	48.5502	22.3331	139.8	0.022439	0.115013	6.10	4.29	70.30	20.50	1.25	0.46	0.15	3.9	140.00	232.00	37.30	22.50	31.90	178.30	178.30	61.00	0.06	3.60	2.21	3.79
1141228	1	52	21.26	97	71	ⅢC	1	2	2	0	0	0	0	1	0	2	9.2	0.10318	3.9576	11.5562	5.08472	183	0.0155477	0.0703614	4.84	2.92	60.30	28.30	1.37	0.44	0.19	4.5	142.00	112.00	41.50	32.20	54.20	113.10	113.10	66.20	0.05	3.90	2.14	4.65
1141400	2	54	22.48	109	69	Ⅳa	0	0	0	0	0	0	0	1	0	8	34	0.116	11.2923	42.572	18.7317	201.2	0.0135385	0.097416	6.50	3.77	57.90	32.50	2.11	0.44	0.21	6.1	111.00	367.00	38.70	12.40	6.40	139.20	139.20	47.70	0.08	3.60	2.06	5.34
1141439	2	66	21.79	115	71	ⅣA	0	0	0	0	1	0	0	1	0	4	13	0.185463	11.9383	50.2604	36.1875	157.3	0.0317181	0.0961187	6.75	4.21	62.30	22.70	1.53	0.72	0.32	6.1	130.00	271.00	43.80	15.70	13.60	225.80	225.80	41.00	0.09	3.90	2.52	4.21
1141501	1	58	23.72	122	72	ⅣB	0	0	0	0	0	0	1	1	1	12	57	0.028655	3.19688	4.69942	1.55081	303.6	0.00643275	0.0312102	4.11	1.47	35.90	51.30	2.11	0.33	0.15	4.7	137.00	164.00	47.10	21.70	28.00	120.70	120.70	73.10	0.06	3.70	2.30	4.66
1141924	1	72	29.02	128	69	IIIC	0	0	0	0	0	1	1	1	0	5	35.7	0.126667	6.40741	21.9133	7.45053	177.3	0.0125926	0.0808511	5.55	3.42	61.70	27.00	1.50	0.34	0.25	4.8	153.00	173.00	42.30	17.00	16.30	151.80	151.80	64.20	0.11	4.20	2.19	5.97
1141970	1	54	19.84	96	62	ⅡA	0	0	0	0	0	1	1	1	1	4	32	0.0346479	4.8169	5.92479	2.78465	217.6	0.0132394	0.0306733	2.76	1.23	44.60	35.50	0.98	0.47	0.07	2.5	123.00	171.00	40.10	28.00	52.00	99.00	99.00	105.00	0.07	4.70	2.33	4.73
1142013	1	67	18.75	101	65	ⅣA	0	0	0	0	0	1	1	1	1	8	32.8	0.37766	24.5745	174.479	83.7498	135.1	0.0255319	0.172749	9.58	7.10	74.10	18.80	1.80	0.48	0.35	8.2	93.00	462.00	41.10	17.20	21.90	175.10	175.10	65.30	0.08	4.80	2.36	4.28
1142090	1	52	19.4	110	68	IVa	0	0	0	0	0	1	0	1	0	4	14.8	0.204327	11.25	47.8125	23.4281	143.2	0.0235577	0.108418	6.15	4.25	69.10	20.80	1.28	0.49	0.13	2.8	138.00	234.00	39.20	14.70	8.10	180.10	180.10	69.70	0.07	4.20	2.13	4.39
1142539	1	50	17.1	110	70	ⅣA	0	0	0	0	1	1	1	1	0	8	34.4	0.0270049	4.64812	7.66939	2.14743	345.6	0.00458265	0.0411471	5.12	1.65	32.20	61.10	3.13	0.28	0.3	2.6	130.00	284.00	40.10	17.00	15.00	138.00	138.00	73.00	0.04	4.00	2.47	4.14
1142599	1	67	21.19	101	62	ⅢB	0	0	0	0	0	1	1	1	2	8	36.8	0.115063	11.1715	30.7218	15.0537	154.1	0.0205021	0.0794798	6.16	2.75	44.60	23.90	1.47	0.49	1.38	22.4	99.00	267.00	34.60	18.90	12.70	169.00	169.00	62.10	0.04	3.40	2.04	4.76
1142675	1	50	23.74	100	74	ⅢB	0	0	0	0	0	1	1	1	0	1	4.75	0.252273	11.7045	51.9682	31.1809	130.2	0.0340909	0.105213	6.32	4.44	70.20	17.60	1.11	0.60	0.23	4.7	135.00	206.00	42.20	15.00	20.00	173.00	173.00	74.00	0.09	4.10	2.48	9.94
1142807	1	71	27.29	104	60	ⅢC	1	2	2	0	0	0	0	2	0	6	8.4	0.0754768	7.43869	20.6052	12.1571	225.5	0.0160763	0.0659524	5.42	2.77	51.10	36.70	1.99	0.59	0.24	4.4	143.00	273.00	42.00	29.00	37.90	202.20	202.20	110.50	0.08	4.30	2.23	4.40
1142827	2	75	23.44	116	64	ⅢB	0	0	0	0	1	0	0	1	0	12	42	0.0881818	5.06061	14.7264	8.39403	203.6	0.0172727	0.0753886	5.72	2.91	50.90	33.00	1.89	0.57	0.33	5.8	133.00	167.00	38.60	22.00	16.00	176.00	176.00	67.00	0.10	4.00	2.52	4.76
1142841	2	52	20.69	115	74	IVA	0	0	0	1	0	0	0	1	2	8	36	1.10865	42.5962	491.134	284.858	86.4	0.0557692	0.335174	13.75	11.53	83.90	10.40	1.43	0.58	0.22	6.1	81.00	443.00	34.40	24.00	17.00	141.00	141.00	50.00	0.07	3.90	2.18	3.29
1143053	1	73	25.53	120	72	ⅢB	1	2	2	0	0	0	0	1	0	2	7.6	0.0636042	4.20495	7.5689	2.42205	184.9	0.0113074	0.0414747	3.25	1.80	55.50	28.30	0.92	0.32	0.18	5.5	136.00	119.00	43.40	21.10	16.50	130.90	130.90	89.20	0.06	4.70	2.27	4.73
1143106	1	61	23.51	121	76	ⅡA	0	0	0	0	0	1	1	2	0	1	1.9	0.0769481	4.77273	11.3114	4.07209	200.6	0.0116883	0.0508584	4.16	2.37	56.90	30.80	1.28	0.36	0.11	3.3	147.00	147.00	46.60	21.10	27.50	140.00	140.00	67.70	0.05	4.30	2.33	4.38
1143155	1	59	19.88	99	69	ⅣA	0	0	0	0	0	1	1	1	2	10	40	0.364088	23.6464	155.83	130.897	129.4	0.0464088	0.169409	9.39	6.59	70.30	18.10	1.70	0.84	0.68	8.3	107.00	428.00	38.90	55.10	32.90	784.80	784.80	51.80	0.13	4.70	2.26	5.20
1143266	2	66	25.97	138	89	ⅢC	1	3	2	0	0	0	0	1	2	4	17.4	0.897895	31.3684	267.573	171.246	90.5	0.0673684	0.198372	10.21	8.53	83.50	9.50	0.97	0.64	0.09	4	125.00	298.00	43.00	17.00	17.00	254.00	254.00	44.00	0.10	3.90	2.39	6.36
1143339	1	54	21.22	120	88	IV	1	1	1	0	0	1	1	1	1	1	5	0.098827	3.57771	12.0569	6.26958	217.9	0.0152493	0.071097	6.59	3.37	51.20	34.10	2.25	0.52	0.76	13.1	158.00	122.00	47.40	56.90	96.60	179.20	179.20	56.60	0.09	3.80	2.26	4.77
1143355	1	60	20.03	117	71	ⅡB	0	0	0	0	0	1	1	1	0	1	0.34	0.400565	7.00565	49.6701	29.3053	134.8	0.0333333	0.153132	9.44	7.09	75.10	17.70	1.67	0.59	0.12	2.4	123.00	124.00	46.30	18.00	15.00	167.00	167.00	68.00	0.08	4.50	2.55	4.78
1143396	2	39	19.82	113	72	ⅣB	0	0	0	0	1	0	0	1	0	8	24.2	0.157589	5.22321	18.4379	10.8784	150.4	0.0263393	0.0919271	5.49	3.53	64.40	22.40	1.23	0.59	0.2	8.3	119.00	117.00	38.40	12.00	12.00	139.00	139.00	57.00	0.04	3.80	2.46	3.92
1143408	2	55	20.94	138	78	Ⅰ	1	2	2	0	0	0	0	1	0	1	4.4	0.236601	11.9608	43.298	15.5873	114.8	0.0235294	0.094517	4.83	3.62	74.90	15.30	0.74	0.36	0.17	5.2	131.00	183.00	38.30	28.00	29.00	208.00	208.00	54.00	0.10	3.60	2.23	4.64
1143409	1	54	19.2	109	73	ⅢB	0	0	0	0	0	1	1	1	0	8	35.2	0.105614	8.42105	25.3474	10.3924	186.6	0.014386	0.068254	5.23	3.01	57.60	28.50	1.49	0.41	0.39	6.6	129.00	240.00	44.10	19.00	10.00	190.00	190.00	58.00	0.12	3.80	2.35	4.42
1143450	2	56	19.05	103	62	ⅢB	0	0	0	0	0	0	0	1	0	1	4.25	0.0601583	5.01319	11.4301	3.42902	231.4	0.00791557	0.0544153	5.15	2.28	44.20	37.90	1.95	0.30	1.52	34.1	120.00	190.00	41.90	28.00	8.00	153.00	153.00	56.00	0.10	3.90	2.34	4.07
1143477	1	64	21.3	99	66	ⅢA	0	0	0	0	0	0	0	1	0	1	4.5	0.037797	3.54212	6.1987	2.8514	276.6	0.00993521	0.0388027	4.34	1.75	40.40	46.30	2.01	0.46	0.11	3.4	135.00	164.00	45.10	25.50	33.90	137.70	137.70	64.90	0.07	4.70	2.51	4.79
1143577	2	61	25.85	138	85	ⅣA	0	0	0	0	0	0	0	1	0	8	36	0.186585	12.2358	56.1622	20.2184	165.7	0.0146341	0.107494	6.75	4.59	68.10	24.60	1.66	0.36	0.14	2.2	124.00	301.00	42.70	14.00	6.00	166.00	166.00	45.00	0.10	3.70	2.53	4.65
1143692	2	52	17.33	96	72	ⅢC	0	0	0	0	0	1	0	1	0	8	27.8	0.0470588	3.55615	6.25882	2.44094	228	0.0104278	0.0429268	3.93	1.76	44.80	37.40	1.47	0.39	1.78	35.2	122.00	133.00	41.00	18.00	14.00	161.00	161.00	46.00	0.09	4.20	2.27	4.01
1143712	2	64	18.26	102	65	ⅢB	0	0	0	0	0	0	0	1	0	8	32	0.0666667	8.71212	23	7.36	239.3	0.00808081	0.0639225	5.03	2.64	52.40	39.60	1.99	0.32	0.15	3.1	112.00	345.00	41.30	17.00	10.00	148.00	148.00	63.00	0.05	4.10	2.47	4.65
1143820	1	64	15.97	108	72	ⅢB-ⅢC	0	0	0	0	0	0	0	1	0	3	12.3	0.128097	8.09668	34.3299	11.3289	206.6	0.00996979	0.103163	8.27	4.24	51.30	33.10	2.74	0.33	0.42	7	139.00	268.00	41.10	17.80	13.60	123.10	123.10	44.70	0.09	3.60	2.31	5.15
1143826	1	46	20.32	131	78	ⅢB	0	0	0	0	0	1	1	1	0	5	22.5	0.318841	22.9469	151.449	127.217	143.9	0.0405797	0.163366	9.49	6.60	69.50	20.70	1.96	0.84	0.15	1.6	134.00	475.00	40.40	18.10	19.50	156.10	156.10	48.70	0.09	4.20	2.68	3.71
1143893	1	54	22.83	130	89	ⅢB	1	1	1	0	0	0	0	1	0	2	7.4	0.0888235	6.82353	20.6071	11.746	210.3	0.0167647	0.074938	5.85	3.02	51.70	34.00	1.99	0.57	0.41	8.3	141.00	232.00	40.30	17.00	14.00	168.00	168.00	68.00	0.12	3.50	2.33	4.64
1143925	1	54	20.83	119	69	IVA	0	0	0	0	0	0	1	1	0	2	8.25	0.185714	11.5873	27.1143	8.13429	102	0.0238095	0.06	3.42	2.34	68.40	12.60	0.43	0.30	0.34	14.5	134.00	146.00	39.00	11.10	6.30	120.90	120.90	69.70	0.07	3.90	2.23	4.50
1143937	2	53	20.89	111	72	ⅡA	0	0	0	0	0	0	1	1	0	8	31.2	0.0307856	3.73673	5.41826	1.84221	273.8	0.00721868	0.037859	3.50	1.45	41.50	47.10	1.65	0.34	0.36	9.3	117.00	176.00	38.30	17.00	12.00	170.00	170.00	59.00	0.10	3.90	2.20	4.57
1143956	2	55	21.99	93	65	ⅢC	0	0	0	0	0	0	0	1	0	7	27.3	0.131667	10.7083	33.8383	12.8586	165.2	0.0158333	0.0699115	4.88	3.16	64.70	24.00	1.17	0.38	0.14	5.9	141.00	257.00	45.20	17.60	12.50	185.60	185.60	65.90	0.09	4.20	2.38	4.80
1143964	2	42	21.21	112	65	ⅢB	0	0	0	0	0	0	0	1	0	3	0.75	0.10347	11.4826	37.6631	12.0522	201	0.0100946	0.0771765	5.52	3.28	59.50	31.70	1.75	0.32	0.37	15.9	109.00	364.00	42.50	15.00	9.00	158.00	158.00	48.00	0.05	3.70	2.54	4.62
1144044	2	50	23.53	115	75	ⅡA	0	0	0	0	0	0	0	1	0	8	24.6	0.0673797	4.89305	12.3305	5.67202	231.6	0.0122995	0.0565022	5.05	2.52	49.90	37.40	1.89	0.46	0.46	10.8	132.00	183.00	44.60	15.00	11.90	181.90	181.90	53.90	0.06	4.30	2.36	5.13
1144089	2	46	23.53	138	89	ⅢB	0	0	0	0	1	0	0	1	0	7	30.1	0.0478803	4.06484	7.80449	2.57548	242.9	0.00822943	0.045283	4.06	1.92	47.40	40.10	1.63	0.33	0.16	3.9	108.00	163.00	42.40	21.00	13.00	189.00	189.00	60.00	0.05	3.54	2.37	4.03
1144126	1	25	29.74	120	70	IIIC	0	0	0	0	0	0	0	1	0	1	4	0.17451	11.8824	52.8765	24.8519	176.4	0.0184314	0.091002	6.91	4.45	64.40	25.50	1.76	0.47	0.19	2.7	146.00	303.00	48.90	16.70	23.90	149.60	149.60	81.30	0.06	4.70	2.44	5.06
1144180	1	51	22.68	108	66	ⅣA	1	3	1	0	0	1	1	1	2	6	27	0.0731629	10.1597	23.2658	7.67772	190.3	0.0105431	0.0677515	4.19	2.29	54.50	31.30	1.31	0.33	0.23	5.8	122.00	318.00	33.80	34.00	23.00	155.00	155.00	60.00	0.05	3.40	2.18	3.95
1144335	1	42	20.08	110	70	ⅣA	0	0	0	0	0	0	0	1	1	9	41.85	0.0274286	6.2	5.952	2.3808	221.8	0.0114286	0.0205128	2.17	0.96	44.30	35.00	0.76	0.40	0.09	3	111.00	217.00	46.80	16.40	12.10	184.20	184.20	67.80	0.06	4.40	2.43	4.44
1144378	2	50	25.78	110	70	ⅢB	1	2	2	0	0	0	0	1	0	6	21	0.225269	6.88172	28.8344	28.5461	133.3	0.0532258	0.10397	6.49	4.19	64.60	18.60	1.21	0.99	0.09	4.5	115.00	128.00	40.30	30.30	25.60	213.30	213.30	61.20	0.04	4.30	2.45	4.52
1144397	1	57	23.88	121	85	ⅡA	0	0	0	0	0	0	1	1	0	2	2.85	0.0765517	4.89655	10.8703	5.21777	194	0.0165517	0.0453061	3.93	2.22	56.50	29.00	1.14	0.48	0.15	3.6	144.00	142.00	49.00	21.60	29.10	180.10	180.10	88.10	0.06	3.90	2.79	4.75
1144457	1	63	23.15	120	70	ⅡA	0	0	0	0	0	1	0	1	0	2	8.8	0.234259	10.6019	53.6454	20.3852	151.9	0.0175926	0.115262	7.42	5.06	68.20	21.60	1.60	0.38	0.19	5.1	157.00	229.00	43.90	18.00	26.00	167.00	167.00	110.00	0.08	3.98	2.29	5.27
1144511	1	62	23.05	122	76	ⅢB	0	0	0	0	0	0	0	1	0	10	44	0.0825858	5.22427	16.352	9.32063	227.1	0.0150396	0.0832447	6.39	3.13	49.00	37.90	2.42	0.57	1.01	10.2	135.00	198.00	37.60	21.20	14.60	136.10	136.10	71.30	0.05	3.80	2.42	5.33
1144518	1	73	18.75	134	66	IVA	1	3	2	0	0	0	0	1	0	2	4.2	0.123556	13.9556	38.7964	16.6825	142.5	0.0191111	0.0926667	4.31	2.78	64.50	22.50	0.97	0.43	0.31	6.1	68.00	314.00	30.00	19.00	10.00	176.00	176.00	68.00	0.06	4.46	2.10	4.40
1144638	1	44	21.63	120	61	ⅢB	0	0	0	0	0	1	0	1	0	12	52.8	0.199528	12.3113	52.0769	35.4123	146.6	0.0320755	0.104187	6.43	4.23	65.70	21.20	1.36	0.68	0.13	3.6	143.00	261.00	40.60	27.00	34.00	147.00	147.00	66.00	0.06	3.30	2.36	3.87
1144670	1	53	26.51	106	72	ⅢC	0	0	0	0	0	1	0	1	0	3	15.9	0.11374	9.96183	29.6863	9.4996	169.3	0.0122137	0.0778068	4.88	2.98	61.10	26.20	1.28	0.32	0.26	5.3	124.00	261.00	38.30	14.00	11.00	155.00	155.00	102.00	0.05	3.82	2.21	4.48
1144740	1	53	19.92	112	80	ⅢC	0	0	0	0	0	0	1	1	0	10	34	0.0897516	8.01242	23.1559	6.71521	203.8	0.00900621	0.0675234	5.03	2.89	57.40	32.20	1.62	0.29	0.2	4	138.00	258.00	42.80	15.00	9.00	150.00	150.00	75.00	0.08	4.20	2.58	4.23
1144749	1	57	18.07	116	71	ⅢB	0	0	0	0	0	0	1	1	0	8	34.24	0.0762431	6.54696	18.0696	6.50506	221.9	0.00994475	0.0674817	5.36	2.76	51.50	36.20	1.94	0.36	0.37	9.1	137.00	237.00	40.90	15.00	9.00	169.00	169.00	76.00	0.07	4.10	2.38	4.41
1144769	1	61	21.14	108	76	IIIC	0	0	0	0	0	1	1	1	0	5	25	0.186111	9.16667	36.85	17.688	154.1	0.0222222	0.0872017	6.03	4.02	66.50	21.60	1.30	0.48	0.22	4.2	128.00	198.00	46.10	13.00	11.00	115.00	115.00	74.00	0.05	3.49	2.35	8.24
1144797	2	62	21.05	117	75	ⅣA	0	0	0	0	0	0	0	1	1	8	36	0.033526	4.45087	7.74451	2.09102	304.1	0.00520231	0.0390135	4.47	1.74	39.00	51.90	2.32	0.27	0.11	3	126.00	231.00	44.60	20.30	12.60	226.20	226.20	50.40	0.06	4.30	2.53	4.84
1144798	1	69	25.1	127	83	ⅣA	1	1	1	0	0	1	1	1	1	6	29.4	0.108772	7.05263	21.8632	10.9316	180.7	0.0175439	0.0811518	5.92	3.10	52.50	28.50	1.69	0.50	0.58	9.8	129.00	201.00	38.20	22.10	26.50	219.00	219.00	66.00	0.09	3.60	2.38	5.05
1144907	1	61	21.26	115	74	ⅢC	0	0	0	0	0	0	0	1	1	8	36	0.0686801	4.80984	14.7662	6.94012	268.9	0.0105145	0.0676211	6.74	3.07	45.50	44.70	3.01	0.47	0.26	6	129.00	215.00	45.40	15.60	12.30	187.00	187.00	71.00	0.06	4.30	2.40	5.66
1144965	1	52	19.6	110	70	ⅢC	0	0	0	0	0	1	1	1	0	4	1.92	0.0629526	4.45682	10.0724	3.52535	218.8	0.0097493	0.0575064	4.73	2.26	47.80	35.90	1.70	0.35	0.18	9	116.00	160.00	39.30	19.00	16.40	131.50	131.50	77.60	0.05	3.90	2.19	3.83
1144977	2	35	20.66	117	84	ⅢB	0	0	0	0	0	0	0	1	0	9	36	0.0363636	3.79679	5.16364	1.49745	222.6	0.00775401	0.0382022	2.97	1.36	45.70	37.40	1.11	0.29	0.16	5.4	107.00	142.00	35.60	13.50	11.40	121.00	121.00	47.00	0.09	3.30	2.08	4.60
1144990	2	66	18.26	110	68	IIIB	1	1	1	0	0	0	0	1	0	2	5.6	0.0646853	7.16783	13.2605	3.84554	185.6	0.0101399	0.0434272	3.08	1.85	60.10	28.60	0.88	0.29	0.09	3.6	102.00	205.00	42.60	18.00	13.00	195.00	195.00	39.00	0.12	3.72	2.32	5.09
1145023	2	48	20.24	118	72	ⅢA	0	0	0	0	0	0	0	1	0	8	31.6	0.0428571	4.7619	8.57143	2.31429	252.2	0.00642857	0.042654	3.69	1.80	48.80	42.00	1.55	0.27	0.11	3.3	109.00	200.00	42.20	19.00	14.00	136.00	136.00	67.00	0.08	4.00	2.41	4.64
1145144	1	25	17.26	115	74	ⅣA	1	4	4	0	0	1	1	1	2	2	8.4	0.160556	14.2222	41.1022	30.8267	127.6	0.0416667	0.0768617	4.62	2.89	62.60	18.00	0.83	0.75	0.14	2.8	120.00	256.00	37.60	11.00	21.00	113.00	113.00	59.00	0.09	3.60	2.37	3.80
1145164	1	69	24.17	110	64	ⅢB	0	0	0	0	0	1	1	1	0	2	0.76	0.0936667	6.8	19.108	8.40752	195.2	0.0146667	0.0621681	5.03	2.81	55.90	30.00	1.51	0.44	0.24	4.8	137.00	204.00	45.20	16.00	16.00	153.00	153.00	70.00	0.06	3.50	2.62	4.90
1145230	1	74	20.69	120	80	IIIC	0	0	0	0	0	1	1	1	2	4	13.4	0.121866	7.05539	29.4915	17.9898	210.1	0.0177843	0.10829	7.46	4.18	56.10	34.30	2.56	0.61	0.18	2.7	130.00	242.00	38.60	48.50	27.10	381.80	381.80	52.30	0.10	4.10	2.38	4.14
1145368	1	54	17.3	124	82	ⅢB	0	0	0	0	1	1	1	1	0	1	4.3	0.158547	10.812	40.1124	23.2652	155.2	0.0247863	0.0971204	6.62	3.71	56.00	23.40	1.55	0.58	0.67	10.1	148.00	253.00	38.20	16.00	26.00	121.00	121.00	74.00	0.07	3.70	2.29	4.50
1145414	2	76	24.44	128	76	Ⅰ	1	3	2	0	0	0	1	1	0	2	6.4	0.170638	8.85106	35.4928	19.521	160.3	0.0234043	0.0936916	6.13	4.01	65.40	23.50	1.44	0.55	0.11	1.8	125.00	208.00	42.80	14.50	7.90	231.00	231.00	84.00	0.08	4.10	2.46	5.69
1145450	1	49	21.63	120	70	ⅢC	0	0	0	0	0	0	1	1	0	12	50.4	0.049537	5.27778	11.2944	6.099	255.9	0.0125	0.0536341	5.16	2.14	41.40	43.20	2.23	0.54	0.2	6.4	132.00	228.00	39.90	29.30	60.90	159.00	159.00	62.40	0.10	4.20	2.16	4.58
1145482	1	42	20.76	118	78	ⅣA	0	0	0	0	0	1	1	1	0	11	46.75	0.0713376	5.38217	12.0561	2.77289	197.3	0.00732484	0.0555831	3.82	2.24	58.60	31.40	1.20	0.23	0.2	4.9	126.00	169.00	40.30	15.00	18.00	134.00	134.00	74.00	0.08	3.64	2.27	5.07
1145529	2	49	16.89	100	67	ⅢB	0	0	0	0	0	0	0	1	0	8	21.2	0.0523256	6.86047	12.3488	3.82814	211.6	0.00901163	0.0454545	3.40	1.80	53.00	34.40	1.17	0.31	0.18	6.4	109.00	236.00	39.60	16.00	10.00	133.00	133.00	45.00	0.11	4.20	2.32	3.99
1145611	1	63	24.22	138	101	ⅢB	1	3	2	1	0	0	0	1	0	2	9	0.0932692	4.80769	13.9904	6.71538	197.3	0.0153846	0.07046	5.09	2.91	57.20	31.20	1.59	0.48	0.16	3.4	135.00	150.00	41.30	17.00	14.00	159.00	159.00	81.00	0.05	4.60	2.22	4.26
1145669	2	42	17.63	115	77	ⅢB	0	0	0	0	0	0	0	1	1	6	24	0.0821429	7.85714	12.65	6.072	141.3	0.0244898	0.0371824	2.76	1.61	58.30	19.60	0.54	0.48	0.1	3.6	121.00	154.00	43.30	19.00	9.00	178.00	178.00	58.00	0.08	4.07	2.42	4.63
1145703	1	31	20.76	110	70	ⅣA	0	0	0	0	0	0	1	1	0	7	28	0.27076	9.64912	89.3509	110.795	214.8	0.0362573	0.211416	16.33	9.26	56.70	34.20	5.59	1.24	0.14	3.6	133.00	330.00	43.80	16.00	21.00	213.00	213.00	68.00	0.05	4.30	2.24	3.97
1145757	1	63	18.43	129	85	ⅢB	0	0	0	0	0	0	0	1	0	1	4	0.155399	11.1268	36.8296	14.7318	141.8	0.0187793	0.0937677	4.89	3.31	67.70	21.30	1.04	0.40	0.3	5.4	95.00	237.00	35.30	13.00	8.00	146.00	146.00	54.00	0.09	2.87	2.22	4.39
1145789	1	61	27.47	123	78	ⅡA	0	0	0	0	0	1	1	1	0	5	21.5	0.0633152	4.51087	10.5103	3.99392	230.6	0.0103261	0.05	4.51	2.33	51.70	36.80	1.66	0.38	0.14	4.2	130.00	166.00	46.60	14.00	14.00	142.40	142.40	58.60	0.07	3.80	2.27	5.56
1145940	2	71	17.15	110	70	ⅢB	0	0	0	0	1	0	0	1	0	3	12	0.128452	5.02092	15.4142	4.31598	168	0.0117155	0.063299	4.76	3.07	64.60	23.90	1.14	0.28	0.17	7.2	125.00	120.00	48.50	22.00	9.00	246.00	246.00	63.00	0.08	4.20	2.26	4.18
1146020	2	24	23.31	112	68	ⅢB	1	1	1	0	0	1	0	1	0	2	8.6	0.217355	16.3223	85.8554	24.8981	165.3	0.0119835	0.118736	7.55	5.26	69.80	24.20	1.83	0.29	0.26	13.9	100.00	395.00	44.30	11.90	7.70	119.50	119.50	52.60	0.09	4.10	2.14	4.84
1146054	1	58	23.83	142	73	ⅢB	0	0	0	1	0	1	1	2	0	3	12.375	0.135628	6.72065	22.5142	7.65482	163.4	0.0137652	0.0839599	4.98	3.35	67.30	24.70	1.23	0.34	0.05	1.1	153.00	166.00	39.90	17.60	17.90	177.90	177.90	67.00	0.08	4.20	1.88	4.28
1146225	1	42	25.07	111	72	ⅢA	0	0	0	0	0	1	0	1	0	12	54	0.051954	5.10345	11.5338	5.7669	261.7	0.0114943	0.0511312	5.42	2.26	41.80	43.50	2.36	0.50	0.25	4.6	147.00	222.00	44.20	16.40	25.10	118.60	118.60	76.30	0.05	4.40	2.35	4.33
1146247	1	48	21.8	120	70	ⅢB	0	0	0	0	0	1	1	1	0	6	24	0.0841912	8.49265	19.4482	5.63997	174.4	0.0106618	0.0596354	3.68	2.29	62.20	27.20	1.00	0.29	0.15	5.1	132.00	231.00	38.40	15.00	13.00	131.00	131.00	57.00	0.06	4.10	2.21	3.98
1146248	2	71	19.56	110	68	IIIC	1	2	2	0	0	0	0	1	0	2	7.8	0.0336898	5.08021	6.40107	0.96016	229.3	0.0040107	0.0297872	2.57	1.26	49.10	37.40	0.96	0.15	0.15	5.8	120.00	190.00	42.30	13.00	3.00	142.00	142.00	46.00	0.06	3.80	2.43	4.76
1146396	1	53	20.28	123	84	ⅣA	0	0	0	0	0	0	0	1	0	12	48	0.212438	7.81095	33.3527	16.6764	146.3	0.0248756	0.0932314	6.07	4.27	70.40	20.10	1.22	0.50	0.07	3.2	172.00	157.00	45.80	16.00	13.00	184.00	184.00	54.00	0.07	4.20	2.31	13.96
1146473	1	26	20.82	108	68	ⅢC	0	0	0	1	0	1	1	1	0	4	18	0.130769	7.0903	27.7231	17.1883	192.8	0.0207358	0.0903002	6.76	3.91	57.80	29.90	2.02	0.62	0.22	8.9	141.00	212.00	43.30	15.00	26.00	111.00	111.00	62.00	0.05	3.90	2.35	4.25
1146577	1	51	25.95	130	70	ⅡA	0	0	0	0	1	1	1	1	0	3	15.6	0.109537	5.77657	23.2218	9.75316	227.5	0.0114441	0.0913636	7.33	4.02	54.90	36.70	2.69	0.42	0.18	4.6	157.00	212.00	44.00	14.00	11.00	139.00	139.00	66.00	0.07	3.80	2.43	4.63
1146579	1	52	25.71	118	72	ⅢC	0	0	0	0	0	0	0	1	0	8	40	0.290875	8.63118	66.0285	73.9519	172.4	0.0425856	0.187042	12.01	7.65	63.70	26.30	3.16	1.12	0.22	3	131.00	227.00	40.90	22.00	33.00	165.00	165.00	62.00	0.09	3.40	2.20	3.75
1146633	1	55	19.43	135	80	ⅢA	0	0	0	0	0	1	1	1	0	1	42	0.0790164	5.27869	12.7216	4.07092	191.2	0.0104918	0.0622739	4.00	2.41	60.20	30.50	1.22	0.32	0.03	0.8	123.00	161.00	38.70	16.00	14.00	202.00	202.00	77.00	0.07	3.11	2.20	4.38
1146709	2	52	26.94	120	70	Ⅳb	0	0	0	1	1	0	0	1	0	12	36	0.520492	28.8525	183.213	124.585	102.3	0.0557377	0.153753	8.20	6.35	77.50	12.20	1.00	0.68	0.34	4.8	89.00	352.00	41.30	27.00	20.00	579.00	579.00	48.00	0.05	3.20	2.44	5.56
1146785	1	71	22.68	120	80	ⅢB	0	0	0	0	1	1	1	1	0	2	9.31	0.248026	6.38158	24.0586	5.77405	117.4	0.0157895	0.0910628	4.87	3.77	77.40	15.20	0.74	0.24	0.35	7	159.00	97.00	41.40	16.00	18.00	157.00	157.00	75.00	0.09	4.00	2.45	5.66
1146896	1	50	18.59	99	70	ⅡA	0	0	0	0	1	0	1	1	0	5	21.25	0.142917	6.25	21.4375	11.3619	156.2	0.0220833	0.0947514	5.71	3.43	60.10	24.00	1.37	0.53	0.3	9	127.00	150.00	36.20	17.00	6.00	120.00	120.00	74.00	0.06	3.70	2.25	4.15
1146912	1	49	20.66	115	70	ⅢB	0	0	0	0	0	1	1	1	0	10	45	0.0455399	4.83568	9.38122	2.90818	260.1	0.007277	0.041189	4.13	1.94	47.00	42.60	1.76	0.31	0.1	3.1	152.00	206.00	47.10	14.90	10.00	143.60	143.60	59.00	0.09	3.80	2.38	4.28
1146965	2	53	22.1	112	68	ⅣC	0	0	0	0	0	0	0	1	0	2	7	0.0864407	4.13559	10.5458	2.7419	191	0.00881356	0.0586207	4.13	2.55	61.80	29.50	1.22	0.26	0.08	1.9	124.00	122.00	43.50	11.50	8.80	134.20	134.20	51.40	0.09	4.20	2.33	5.05
1146983	1	43	22.83	115	92	ⅢA	0	0	0	1	0	1	1	1	0	1	42	0.137847	9.47917	37.6323	19.9451	180.3	0.0184028	0.109366	6.46	3.97	61.40	28.80	1.86	0.53	0.1	2	126.00	273.00	36.30	16.00	16.00	121.00	121.00	56.00	0.04	4.05	2.30	4.68
1147132	2	57	23.73	119	84	ⅢA	0	0	0	1	1	0	0	1	0	1	42	0.145541	8.94904	40.8971	15.9499	202	0.0124204	0.101556	7.58	4.57	60.30	31.40	2.38	0.39	0.32	3.9	133.00	281.00	45.00	14.90	9.40	146.40	146.40	50.00	0.11	4.20	2.56	4.69
1147184	1	64	20.96	103	77	ⅢB	0	0	0	0	0	0	0	1	0	8	34.8	0.0762626	5.65657	17.0828	9.22473	236.6	0.0136364	0.0782383	6.21	3.02	48.60	39.60	2.46	0.54	0.19	4.3	120.00	224.00	38.60	13.10	12.40	121.80	121.80	64.70	0.05	4.10	2.11	3.99
1147377	1	38	17.97	122	92	ⅢB	0	0	0	1	0	1	0	1	0	1	4	1.10909	29.5455	288.364	268.178	92.2	0.105682	0.20249	11.81	9.76	82.60	8.80	1.04	0.93	0.1	2.2	149.00	260.00	48.20	17.00	17.00	166.00	166.00	58.00	0.09	3.90	2.62	5.79
1147416	2	61	19.31	112	68	ⅢB	0	0	0	0	0	0	0	1	0	11	44	0.0354023	5.51724	8.49655	2.12414	261.9	0.00574713	0.0346847	3.31	1.54	46.50	43.50	1.44	0.25	0.04	1.9	116.00	240.00	44.40	24.00	17.00	162.00	162.00	58.00	0.06	4.50	2.60	4.38
1147611	1	28	27.51	133	83	ⅢB	0	0	0	0	0	0	0	1	0	1	5	0.123226	8.09677	30.9297	12.3719	197.2	0.0129032	0.0905213	6.39	3.82	59.80	31.00	1.98	0.40	0.21	3.6	140.00	251.00	42.20	22.00	32.00	121.00	121.00	68.00	0.06	4.20	2.26	4.15
1147690	2	69	21.48	121	78	ⅢA	0	0	0	1	1	0	0	1	0	5	20	0.0576659	4.94279	12.4558	4.11043	263.5	0.00755149	0.056	5.17	2.52	48.70	43.70	2.26	0.33	0.05	1	121.00	216.00	45.00	16.00	6.00	147.00	147.00	54.00	0.09	4.40	2.26	4.82
1147707	2	54	24.44	134	84	ⅢB	0	0	0	0	0	1	0	1	0	3	15	0.036875	4.75	8.4075	3.11077	277.8	0.00770833	0.0468254	4.42	1.77	39.90	48.00	2.12	0.37	0.14	3.2	118.00	228.00	37.80	13.00	7.00	175.00	175.00	52.00	0.05	4.30	2.27	4.00
1147734	1	48	19.92	110	68	IVa	1	3	1	0	0	1	1	1	0	2	8.4	0.166667	10.3376	40.8333	22.4583	162.6	0.0232068	0.0895692	6.24	3.95	63.30	23.70	1.48	0.55	0.17	3.4	149.00	245.00	44.10	18.00	10.00	133.00	133.00	87.00	0.05	3.80	2.24	3.92
1147797	2	63	21.1	137	72	ⅢB	0	0	0	0	0	0	0	1	1	2	7	0.107519	5.41353	15.4827	7.74135	177.4	0.018797	0.0644144	4.77	2.86	60.00	26.60	1.27	0.50	0.25	5.4	128.00	144.00	44.40	28.00	17.00	269.00	269.00	70.00	0.06	3.55	2.29	4.00
1147812	1	53	24.98	115	74	ⅡA	0	0	0	0	0	1	1	1	0	8	39.2	0.0672922	3.96783	9.95925	4.18288	228.9	0.0112601	0.0591981	4.77	2.51	52.70	37.30	1.78	0.42	0.06	2	145.00	148.00	42.40	17.00	17.00	137.00	137.00	67.00	0.10	3.90	2.42	4.43
1148042	1	74	21.3	130	80	ⅡA	0	0	0	1	0	0	0	2	0	2	7	0.103629	11.25	28.9125	10.4085	169	0.0145161	0.0571111	4.15	2.57	61.90	24.80	1.03	0.36	0.16	3.9	148.00	279.00	45.00	16.00	10.00	173.00	173.00	60.00	0.09	3.80	2.51	5.19
1148043	2	46	23.37	104	65	ⅡA	0	0	0	0	0	0	0	1	0	8	32.8	0.113534	7.70677	23.2744	6.51684	172.7	0.0105263	0.0760705	4.74	3.02	63.70	26.60	1.26	0.28	0.16	3.4	103.00	205.00	39.70	17.00	10.00	170.00	170.00	49.00	0.08	3.80	2.53	4.97
1148184	2	66	22.67	120	70	ⅣA	0	0	0	0	0	0	0	1	2	8	26	0.112057	5.6383	17.817	8.19583	176.4	0.0163121	0.0892655	5.32	3.16	59.50	28.20	1.50	0.46	0.15	2.8	118.00	159.00	35.40	22.00	7.00	426.00	426.00	51.00	0.06	3.30	1.88	4.74
1148199	1	58	17.26	117	62	ⅢB	0	0	0	0	0	0	0	1	0	8	32.8	0.167699	15.2655	57.8562	26.6138	154.9	0.020354	0.0904535	6.14	3.79	61.80	22.60	1.39	0.46	0.4	6.5	119.00	345.00	41.90	20.00	22.00	134.00	134.00	73.00	0.06	4.40	2.26	4.57
1148286	1	68	24.77	110	68	Ⅰ	0	0	0	0	0	0	0	1	1	8	42.4	0.345263	14.8421	97.3642	75.9441	143.7	0.0410526	0.134702	9.53	6.56	68.80	19.00	1.81	0.78	0.31	3.3	137.00	282.00	48.70	23.80	35.10	289.20	289.20	105.30	0.08	3.90	2.61	4.51
1148414	2	34	19.82	115	74	ⅢB	0	0	0	0	0	1	0	1	0	2	6.8	0.0261818	7.27273	5.23636	1.62327	182.1	0.0112727	0.0161435	2.11	0.72	34.10	27.50	0.58	0.31	0.47	22.3	118.00	200.00	44.60	37.00	22.00	243.00	243.00	54.00	0.09	4.00	2.49	4.59
1148423	2	47	21.78	138	89	ⅣA	0	0	0	0	0	0	0	1	1	4	15.6	0.0449275	5.5314	10.2884	5.65862	248	0.013285	0.0453659	4.32	1.86	43.10	41.40	1.79	0.55	0.1	2.3	115.00	229.00	41.00	32.00	24.00	208.00	208.00	78.00	0.06	3.83	2.26	6.13
1148452	1	58	20.9	109	85	ⅢB	0	0	0	0	0	1	1	1	0	12	60	0.146275	6.82353	25.4518	16.0346	180.3	0.0247059	0.0706439	6.46	3.73	57.70	25.50	1.65	0.63	0.4	6.2	136.00	174.00	52.80	27.00	44.00	163.00	163.00	95.00	0.05	4.18	2.39	4.40
1148469	1	60	19.96	108	66	ⅣA	0	0	0	0	0	0	0	1	1	12	54	0.0712166	6.58754	15.8101	6.64024	204.1	0.0124629	0.0674157	4.75	2.40	50.60	33.70	1.60	0.42	0.29	6.1	110.00	222.00	35.60	8.00	5.00	111.00	111.00	79.00	0.08	3.55	2.21	4.36
1148496	1	62	24.22	120	70	ⅢB	0	0	0	0	1	0	0	1	1	3	15	0.0919732	3.84615	10.5769	7.29808	196	0.0230769	0.0591398	5.01	2.75	54.90	29.90	1.50	0.69	0.1	2.1	156.00	115.00	46.50	14.00	20.00	162.00	162.00	60.00	0.11	4.10	2.39	9.73
1148545	2	52	26.14	112	73	ⅢB	0	0	0	0	0	0	0	1	0	8	30.4	0.167939	15.3435	67.5115	33.0806	177.5	0.0187023	0.0946237	6.94	4.40	63.40	26.20	1.82	0.49	0.19	3.4	103.00	402.00	46.50	26.60	23.90	166.10	166.10	56.60	0.08	4.30	2.42	5.21
1148600	1	41	21.26	110	70	ⅡA	0	0	0	0	0	1	1	1	0	8	30.4	0.0812883	8.95706	23.7362	10.9187	203.6	0.0141104	0.0652709	4.97	2.65	53.30	32.60	1.62	0.46	0.19	3.8	108.00	292.00	40.60	16.00	22.00	148.00	148.00	63.00	0.07	4.20	2.52	4.17
1148662	1	69	18.75	128	82	ⅢA	1	3	1	0	0	0	0	1	0	2	6.6	0.0907407	13.4074	32.8481	7.22659	175.1	0.00814815	0.0610973	3.70	2.45	66.30	27.00	1.00	0.22	0.07	1.5	87.00	362.00	40.10	18.00	17.00	153.00	153.00	82.00	0.07	4.50	2.47	4.20
1148726	1	29	17.76	108	72	ⅢB	0	0	0	0	0	0	0	1	0	10	50	0.0650746	7.73134	16.8543	7.24736	208.1	0.0128358	0.0536946	4.39	2.18	49.60	33.50	1.47	0.43	0.28	6.4	97.00	259.00	40.60	51.00	141.00	161.00	161.00	93.00	0.07	4.00	2.29	4.58
1148733	2	67	21.64	130	78	ⅣA	0	0	0	1	0	0	0	1	0	8	27.2	0.0646341	5.91463	12.539	3.76171	206.5	0.00914634	0.0498824	3.72	2.12	57.00	32.80	1.22	0.30	0.09	3.1	118.00	194.00	42.50	15.00	12.00	145.00	145.00	57.00	0.09	3.60	2.46	4.83
1148739	2	51	24.56	139	84	ⅢC	0	0	0	0	0	0	0	1	0	8	38	0.0757412	5.28302	14.8453	5.93811	224.3	0.0107817	0.0724227	5.33	2.81	52.70	37.10	1.98	0.40	0.08	2.7	124.00	196.00	38.80	14.00	9.00	145.00	145.00	69.00	0.07	4.10	2.30	4.44
1148744	2	15	20.43	110	69	ⅢC	0	0	0	0	0	0	0	1	0	12	51	0.105694	6.51246	19.342	7.54338	180.2	0.013879	0.0748111	5.08	2.97	58.50	28.10	1.43	0.39	0.22	6.1	103.00	183.00	39.70	16.00	15.00	117.00	117.00	51.00	0.07	4.37	2.28	4.35
1148795	1	40	21.48	106	74	Ⅲc	0	0	0	0	0	0	1	1	0	2	9	0.239548	11.9774	50.7842	34.0254	126.1	0.0378531	0.112766	6.31	4.24	67.30	17.70	1.12	0.67	0.32	6.2	126.00	212.00	37.60	63.00	110.00	178.00	178.00	69.00	0.09	4.49	2.39	6.05
1148840	2	65	26.04	132	87	ⅢB	0	0	0	0	0	0	0	1	0	8	33.4	0.150871	8.15331	35.3038	20.4762	183.6	0.0202091	0.10798	6.96	4.33	62.30	28.70	2.00	0.58	0.05	0.9	121.00	234.00	40.10	17.00	16.00	143.00	143.00	82.00	0.08	4.09	2.30	8.64
1148897	2	68	26.56	120	70	ⅢB	0	0	0	0	0	0	0	1	1	6	9.6	0.0819444	6.11111	14.4222	6.92267	186.2	0.0166667	0.0559242	4.27	2.36	55.30	28.80	1.23	0.48	0.21	6.1	132.00	176.00	42.20	40.00	39.00	162.00	162.00	43.00	0.13	4.30	2.45	6.06
1149018	2	27	26.08	120	70	ⅢB	0	0	0	0	0	0	0	1	0	8	39.2	0.260119	10.0595	43.9601	9.23162	133.7	0.0125	0.0879276	5.58	4.37	78.30	16.80	0.94	0.21	0.04	0.7	102.00	169.00	49.70	13.00	11.00	161.00	161.00	49.00	0.06	3.70	2.47	4.74
1149027	2	68	25.54	120	70	ⅣA	0	0	0	1	0	0	0	1	1	7	21.7	0.0952778	8.91667	30.5842	10.7045	223.5	0.00972222	0.0788506	6.41	3.43	53.50	36.00	2.31	0.35	0.29	4.5	96.00	321.00	43.50	21.00	10.00	209.00	209.00	91.00	0.14	4.10	2.35	5.46
1149031	1	57	22.58	110	70	ⅢB	0	0	0	0	0	1	0	1	0	4	15.6	0.0539394	4.42424	7.87515	2.99256	205.2	0.0115152	0.0442786	3.51	1.78	50.80	33.00	1.16	0.38	0.17	4.8	109.00	146.00	40.20	23.00	38.00	119.00	119.00	74.00	0.05	4.00	2.23	6.44
1149060	2	70	32	110	60	ⅡA	0	0	0	1	0	0	0	1	0	4	38.76	0.167755	8.81633	36.2351	14.1317	165.8	0.0159184	0.0949192	6.20	4.11	66.30	24.50	1.52	0.39	0.15	2.4	124.00	216.00	43.30	24.00	19.00	170.00	170.00	48.00	0.09	3.90	2.32	5.07
1149213	2	48	21.48	111	72	ⅣA	0	0	0	0	0	0	0	1	0	12	51.6	0.0369565	8.18841	12.5283	3.50791	253.3	0.00676329	0.0330454	3.60	1.53	42.50	41.40	1.49	0.28	0.26	7.2	131.00	339.00	46.30	15.00	8.00	215.00	215.00	56.00	0.06	3.80	2.45	4.71
1149216	1	63	26.56	112	64	ⅢB	0	0	0	0	0	1	1	1	0	5	23.75	0.0594388	5.40816	12.601	6.30051	238.6	0.0127551	0.0546948	4.98	2.33	46.80	39.20	1.95	0.50	0.16	3.2	134.00	212.00	42.60	22.00	22.00	156.00	156.00	67.00	0.07	4.10	2.29	4.96
1149392	2	70	24	120	70	ⅢB	0	0	0	1	0	1	0	1	0	8	33.152	0.137383	7.6947	33.9336	11.1981	206.6	0.0102804	0.0956616	7.19	4.41	61.30	32.10	2.31	0.33	0.09	1.3	116.00	247.00	46.10	20.00	14.00	213.00	213.00	62.00	0.06	4.00	2.47	4.53
1149394	1	75	24.24	111	72	ⅢB	0	0	0	0	1	1	1	1	0	8	30	0.0480088	4.46903	9.69779	4.75192	268.4	0.0108407	0.0511792	5.26	2.17	41.30	45.20	2.38	0.49	0.19	3.6	150.00	202.00	42.40	16.00	19.00	141.00	141.00	72.00	0.08	3.90	2.39	4.75
1149660	1	31	33.41	121	84	ⅣB	1	2	2	0	0	1	1	1	0	2	10.4	0.18963	13.1481	67.3185	51.8353	177.9	0.0285185	0.119347	8.67	5.12	59.00	27.00	2.34	0.77	0.37	4.3	144.00	355.00	42.90	24.00	18.00	340.00	340.00	88.00	0.04	4.09	2.28	4.75
6000209	1	66	26.99	120	70	Ⅳ	1	3	2	1	1	1	1	1	1	4	14.5	0.256422	9.3578	52.3101	25.1088	156.05	0.0220183	0.11881	8.08	5.59	69.20	21.80	1.76	0.48	0.36	5	159.00	204.00	47.05	19.30	18.93	138.28	138.28	83.24	0.06	3.90	2.57	7.27
6000299	1	63	22.48	112	67	IIA	0	0	0	0	0	1	1	1	0	1	3.25	0.184184	9.28571	33.5214	11.3973	138.5	0.0173469	0.0891358	5.48	3.61	65.90	19.60	1.07	0.34	0.27	4.9	155.00	182.00	40.50	19.13	14.55	204.35	204.35	67.67	0.10	4.30	2.30	5.27
6000555	1	72	22.31	139	74	Ⅲc	0	0	0	0	0	1	1	1	0	3	23.8	1.32209	34.3023	390.017	206.709	85.27	0.0616279	0.268985	13.22	11.37	86.00	8.60	1.14	0.53	0.27	4.1	146.00	295.00	42.27	20.36	17.68	325.37	325.37	170.38	0.07	2.70	2.35	13.03
6000783	2	46	25.04	124	78	Ⅳa	1	2	2	0	0	0	0	1	1	2	6.8	0.165882	7.68627	32.5129	13.0052	169.15	0.0156863	0.101561	6.64	4.23	63.70	25.50	1.70	0.40	0.44	10.5	133.00	196.00	41.65	15.41	12.16	179.42	179.42	62.19	0.07	3.90	2.44	4.66
6001326	2	49	19.11	103	79	ⅢC	0	0	0	0	0	0	0	1	0	5	7.8	0.246696	7.26872	40.7048	14.2467	159.9	0.0154185	0.12069	8.09	5.60	69.20	22.70	1.84	0.35	0.24	3.8	132.00	165.00	46.40	20.00	8.00	181.00	181.00	66.00	0.07	4.20	2.59	5.47
6004069	1	50	19.38	137	75	ⅢC-ⅣA	0	0	0	0	0	1	1	1	0	3	10.5	0.334868	11.3816	57.9322	17.959	122.6	0.0203947	0.109227	6.62	5.09	77.00	15.20	1.01	0.31	0.12	3.1	151.00	173.00	46.6	15.30	16.10	103.00	103.00	65.70	0.04	3.82	2.30	6.05
6004343	2	56	20.4	128	75	III	1	1	1	0	0	0	0	1	0	4	15.2	0.111972	9.57746	30.4563	8.22321	185.7	0.00950704	0.0727689	5.25	3.18	60.60	28.40	1.49	0.27	0.15	4.8	112.00	272.00	43.70	18.00	15.00	178.00	178.00	78.00	0.07	3.80	2.36	4.89
6004853	2	34	20.72	98	54	Ⅲb	1	3	1	0	0	0	0	2	0	6	8.9	0.111221	6.9967	23.5789	9.19576	196.1	0.0128713	0.0755605	5.87	3.37	57.50	30.30	1.77	0.39	0.13	4.1	82.00	212.00	44.60	16.30	16.00	172.00	172.00	39.90	0.16	4.29	2.37	5.25
6005045	1	70	18.43	142	87	Ⅳ	0	0	0	1	0	1	1	1	0	2	8	1.02297	25.2703	191.296	99.4739	82.3	0.0702703	0.167108	9.00	7.57	84.10	7.40	0.67	0.52	0.52	5.1	140.00	187.00	45.30	24.60	18.30	221.00	221.00	70.60	0.05	4.77	2.51	4.91
6005120	1	36	19.38	129	86	ⅢB	1	1	1	0	0	0	0	2	0	6	9.6	0.267	11.65	62.211	23.0181	146	0.0185	0.116087	7.76	5.34	68.80	20.00	1.56	0.37	0.32	4.1	148.00	233	46.00	13.10	12.50	111.00	111.00	58.80	0.06	3.87	2.54	6.62
6005483	2	60	16.8	106	65	ⅣA	1	3	1	0	0	0	0	1	1	10	31	0.070696	5.6044	10.8165	2.1633	184.1	0.00732601	0.0405462	3.17	1.93	60.90	27.30	0.87	0.20	0.14	7.9	139.00	153	47.60	20.40	21.20	178.00	178.00	64.50	0.09	4.64	2.48	4.82
6005519	1	44	26.57	112	71	ⅣB	1	1	1	0	0	1	1	1	1	3	25	0.20748	7.48031	39.4213	20.8933	165.8	0.0208661	0.135825	8.03	5.27	65.70	25.40	2.04	0.53	0.08	1.9	143.00	190.00	38.80	20.00	33.30	116.00	116.00	65.70	0.10	3.62	2.25	8.13
6006531	1	67	21.21	120	70	Ⅳ	0	0	0	0	0	1	1	1	0	1	3.955	0.253846	17.5962	46.4538	10.2198	92.6	0.0211538	0.0650246	3.34	2.64	79.20	10.40	0.35	0.22	0.26	8.3	122.00	183.00	40.6	34.70	14.00	155.00	155.00	98.30	0.11	4.55	2.05	4.47
6006577	1	53	23.05	171	115	IIa	0	0	0	1	0	0	0	1	0	4	18	0.845283	34.1509	305.992	244.794	89.2	0.0754717	0.247514	11.28	8.96	79.40	10.60	1.20	0.80	0.33	7.2	138.00	362.00	36.20	10.00	9.00	201.00	201.00	76.00	0.05	3.90	2.17	4.79
6006734	1	38	21.7	110	70	ⅢC	1	2	2	0	0	1	1	1	0	6	26.7	0.15873	11.1905	44.7619	17.9048	175.9	0.015873	0.0801603	6.39	4.00	62.60	25.20	1.61	0.40	0.34	5.5	143.00	282.00	49.90	18.40	29.10	136.00	136.00	81.40	0.04	3.59	2.47	5.30
6007254	1	43	23.51	146	91	Ⅳc	0	0	0	1	0	1	1	1	0	9	32.4	0.0950249	10.398	19.8602	4.36924	148.6	0.0109453	0.0397089	2.78	1.91	68.80	20.10	0.56	0.22	0.4	9.7	60.00	209.00	48.10	21.20	26.60	156.00	156.00	94.50	0.05	3.36	2.32	4.46
6007711	1	61	17.63	139	83	IIB	1	3	1	0	0	1	1	1	0	12	36	0.13626	11.4504	40.8779	17.1687	173.8	0.0160305	0.0834112	5.99	3.57	59.60	26.20	1.57	0.42	0.35	5.1	149.00	300.00	42.80	52.90	66.80	190.00	190.00	79.20	0.06	3.94	2.44	5.06
6007846	1	50	21.34	116	78	IVA	0	0	0	0	0	0	0	1	1	5	21.5	0.541844	26.9504	205.901	140.012	102.6	0.048227	0.238006	9.94	7.64	76.80	14.10	1.40	0.68	0.09	3.3	98.00	380.00	32.10	16.80	11.00	310.00	310.00	74.40	0.05	4.02	2.19	5.68
6007989	2	47	21.33	96	68	Ⅳ	0	0	0	0	0	0	0	1	0	2	6	0.246667	13.7619	71.2867	34.9305	145.8	0.0233333	0.126961	10.55	5.18	49.10	21.00	2.21	0.49	4.08	49.7	136.00	289.00	40.80	15.70	9.20	171.00	171.00	74.00	0.07	3.69	2.32	6.62
6008163	1	60	23.14	110	65	ⅢB	1	1	1	0	0	1	1	1	0	2	7	0.319774	12.5989	71.3096	32.8024	130.3	0.0259887	0.135407	7.82	5.66	72.40	17.70	1.38	0.46	0.64	11.5	141.00	223.00	41.8	24.00	24.30	168.00	168.00	141.70	0.04	4.47	2.37	4.52
6008527	1	54	20.08	115	67	ⅢB	0	0	0	0	1	1	1	1	0	2	8.5	0.276757	10.1622	52.0303	21.3324	141.2	0.0221622	0.105133	7.08	5.12	72.30	18.50	1.31	0.41	0.36	8.8	139.00	188.00	48.70	18.90	34.10	143.00	143.00	58.60	0.07	4.18	2.38	7.53
6008688	2	47	23.11	117	75	ⅣB	1	2	2	1	1	0	0	1	0	2	8.1	0.250246	7.04433	35.7852	16.8191	142.7	0.0231527	0.123301	7.35	5.08	69.10	20.30	1.49	0.47	0.58	8.8	137.00	143.00	41.20	30.30	33.50	277.00	277.00	76.00	0.06	3.20	2.34	4.22
6008943	2	60	20.03	108	68	Ⅳc	1	3	1	0	0	0	0	1	1	2	8.2	0.128151	18.2773	55.7458	13.9364	162.7	0.0105042	0.0697941	4.52	3.05	67.30	23.80	1.08	0.25	0.08	3.1	66.00	435.00	43.70	15.90	9.60	157.00	157.00	72.80	0.09	3.46	2.22	6.84
6009070	2	66	20.08	152	85	ⅡC	0	0	0	1	0	1	0	2	0	5	1.6	0.0964029	7.80576	20.9194	6.27583	181.3	0.0107914	0.063357	4.34	2.68	61.70	27.80	1.21	0.30	0.54	12.8	122.00	217.00	42.30	21.30	27.10	205.00	205.00	60.20	0.06	3.70	2.35	4.68
6009173	2	51	21.2	105	82	ⅣB	1	2	2	0	0	0	0	1	0	8	32.8	0.120629	9.12587	31.4843	7.24138	192.4	0.00804196	0.0698381	5.10	3.45	72.15	28.60	1.09	0.23	0.16	6.9	156.00	261.00	49.40	24.90	23.10	225.00	210.00	72.50	0.05	4.60	2，32	5.68
6009177	2	68	32.65	148	91	ⅡB-ⅡC	0	0	0	1	0	0	0	2	0	2	7.5	0.180952	13.2804	45.419	8.17543	142.4	0.00952381	0.0713987	4.66	3.42	73.40	18.90	0.88	0.18	0.09	2.2	123.00	251.00	47.90	24.70	39.20	149.00	149.00	62.40	0.07	3.41	2.50	5.06
6009365	1	56	18.42	100	60	Ⅲc	0	0	0	0	0	1	1	1	0	1	4.455	0.168075	16.338	58.4901	16.3772	144.1	0.0131455	0.0952128	5.22	3.58	68.50	21.30	1.11	0.28	0.11	2.1	130.00	348.00	37.60	16.00	23.50	113.00	113.00	76.40	0.07	4.24	2.38	5.23
6010168	2	46	22.55	102	68	Ⅳa	1	3	2	0	0	0	0	1	1	2	9.1	0.0714754	9.04918	19.7272	7.49634	195.4	0.012459	0.0508159	4.14	2.18	52.60	30.50	1.26	0.38	0.52	11.4	84.00	276.00	42.90	20.60	12.10	226.00	226.00	91.20	0.07	3.57	2.38	4.97
6010385	2	50	25.3	109	72	Ⅳa	1	1	1	0	0	0	0	1	0	2	9.5	0.578358	20.5224	159.049	103.382	106.6	0.0485075	0.195707	10.05	7.75	77.10	13.40	1.35	0.65	0.18	8.3	106.00	275.00	39.6	12.80	14.30	182.00	182.00	56.40	0.06	3.01	2.09	5.78
6010583	2	61	20.54	110	70	ⅣA	0	0	0	0	0	0	0	1	0	9	33.75	0.200435	11.087	51.1109	28.111	159.6	0.023913	0.103363	7.52	4.61	61.20	23.00	1.73	0.55	0.3	4	120.00	255.00	44.60	28.80	28.80	155.00	155.00	63.30	0.08	4.07	2.38	5.10
6010629	1	64	20.66	121	78	IIIC	0	0	0	0	0	1	1	1	0	2	5.62	0.145923	8.3691	28.4549	7.96738	155	0.0120172	0.0883117	5.04	3.40	67.50	23.30	1.17	0.28	0.08	1.5	113.00	195.00	38.50	24.60	31.70	176.00	176.00	77.00	0.08	4.12	2.27	5.15
6010647	1	74	26.17	178	79	Ⅲa	0	0	0	1	0	0	1	1	0	4	20.4	0.488816	18.4211	136.868	67.0655	123.2	0.0322368	0.157415	9.72	7.43	76.50	15.20	1.48	0.49	0.32	5.3	146.00	280.00	47.20	25.20	36.00	210.00	210.00	86.70	0.06	4.16	2.59	5.74
6011081	2	61	19.05	128	74	ⅢB	1	2	2	0	0	0	0	1	0	2	8.4	0.159242	12.1327	40.7659	8.96849	150.1	0.0104265	0.0753363	4.90	3.36	68.60	21.10	1.04	0.22	0.83	32	124.00	256.00	44.60	16.70	12.00	192.00	192.00	75.10	0.05	4.27	2.46	6.20
6011823	2	20	17.58	100	73	ⅢC	0	0	0	0	0	0	0	1	0	1	3.9	0.160806	13.4799	59.1766	23.0789	180	0.0142857	0.10092	7.08	4.39	62.10	27.30	1.94	0.39	0.36	5.5	112.00	368.00	43.50	19.00	10.50	167.00	167.00	49.70	0.13	3.79	2.43	3.96
6012192	1	25	15.42	110	70	IIIC	1	2	2	0	0	1	1	1	0	2	10	0.133023	10.6047	30.3293	10.6153	154.2	0.0162791	0.061242	4.44	2.86	64.50	21.50	0.96	0.35	0.27	12.4	139.00	228.00	46.7	15.80	11.40	126.00	126.00	60.10	0.06	4.43	2.27	4.67
6012339	1	31	21.22	120	68	ⅢC	0	0	0	0	0	0	0	1	0	5	21	0.0786378	8.73065	22.1759	9.75737	205.81	0.0136223	0.0573234	4.52	2.54	56.30	32.30	1.46	0.44	0.18	4.7	162.00	282.00	44.31	11.35	8.64	135.74	135.74	76.70	0.06	4.50	2.48	4.49
6013201	1	61	20.27	120	72	ⅢB	1	2	2	0	0	1	1	1	0	2	7.6	0.163436	6.38767	23.6982	9.4793	159.2	0.0176211	0.0811816	5.66	3.71	65.50	22.70	1.28	0.40	0.34	7.4	133.00	145.00	45.70	32.50	29.00	167.00	167.00	81.80	0.09	4.14	2.31	5.99
6013249	1	68	21.2	122	80	ⅣB	1	1	1	1	0	0	0	1	2	6	18.6	1.1066	20.6604	242.346	87.2446	98.9	0.0339623	0.255556	14.12	11.73	83.10	10.60	1.50	0.36	0.27	6.2	149.00	219.00	45.90	14.40	7.90	216.00	216.00	108.40	0.13	3.67	2.44	7.43
6013503	1	25	16.65	111	80	ⅢC	0	0	0	0	0	1	1	1	0	5	21.125	0.122176	14.477	42.2728	13.95	164.7	0.0138075	0.0646018	4.61	2.92	63.30	23.90	1.10	0.33	0.04	3	150.00	346.00	45.20	25.00	19.20	118.00	118.00	68.70	0.05	4.39	2.39	4.83
6013667	1	35	18.69	110	66	IV	1	2	2	0	0	1	1	1	0	4	13.6	0.440741	18.6667	111.067	99.96	117.1	0.0666667	0.11996	8.36	5.95	71.20	13.50	1.13	0.90	0.35	11.5	157.00	252.00	49.60	254.80	456.60	209.00	209.00	86.30	0.05	4.76	2.56	5.03
6013673	1	54	19.36	104	64	ⅢC	0	0	0	0	0	0	1	1	0	2	8.7	0.346445	15.3081	111.902	81.6884	142.4	0.0345972	0.198103	10.97	7.31	66.70	21.10	2.31	0.73	0.22	3.1	123.00	323.00	36.90	13.50	11.20	153.00	153.00	72.60	0.04	4.14	2.31	4.99
6014088	2	65	33.33	158	90	ⅢC	0	0	0	1	0	0	0	1	0	2	7.25	0.107971	8.44203	25.1572	6.79246	181.1	0.00978261	0.0691415	4.88	2.98	61.10	27.60	1.35	0.27	0.15	3.4	132.00	233.00	43.10	18.90	16.70	176.00	176.00	83.90	0.05	3.32	2.34	5.61
6014471	2	58	21.93	111	76	ⅣA	0	0	0	1	1	0	0	1	0	5	14.5	0.635461	19.078	170.939	66.6662	108.2	0.0276596	0.237666	11.38	8.96	78.70	14.10	1.61	0.39	0.1	4.7	121.00	269.00	37.70	22.10	13.60	515.00	515.00	81.40	0.06	3.40	2.28	6.01
6014792	1	36	20.76	114	94	ⅣA	0	0	0	1	0	0	1	1	0	1	3.875	0.79697	33.6364	265.391	244.16	95.7	0.0929293	0.170779	9.95	7.89	79.40	9.90	0.98	0.92	0.16	3.6	165.00	333.00	46.20	74.10	213.40	266.00	266.00	79.90	0.06	3.50	2.26	6.53
6014838	2	46	21.64	120	70	IIIC	0	0	0	0	0	0	0	1	0	3	4.25	0.0748447	5.99379	14.445	3.17791	204.6	0.0068323	0.0552752	4.08	2.41	59.00	32.20	1.31	0.22	0.04	0.9	116.00	193.00	43.60	19.50	7.70	249.00	249.00	59.10	0.07	3.83	2.30	5.02
6015412	1	74	23.66	140	80	ⅢB	0	0	0	1	0	1	1	2	0	6	20.1	0.0797619	5.74405	15.394	6.4655	207.3	0.0125	0.0681934	5.04	2.68	53.20	33.60	1.69	0.42	0.25	6.2	128.00	193.00	39.30	17.80	17.10	123.00	123.00	77.70	0.09	3.59	2.19	4.77
6015419	1	68	23.73	110	68	ⅢB	1	2	2	1	0	1	1	1	0	2	8.5	0.761628	33.8372	221.634	70.9228	84.2	0.0372093	0.158981	7.72	6.55	84.80	8.60	0.66	0.32	0.11	3.5	96.00	291.00	41.20	33.60	12.00	199.00	199.00	121.10	0.04	4.05	2.32	5.77
6015859	1	56	24.97	132	76	ⅢB	0	0	0	1	0	1	1	1	0	7	31.5	0.101124	7.64045	20.6292	4.74472	180.2	0.00861423	0.0578158	4.47	2.70	60.50	26.70	1.19	0.23	0.3	9.6	149.00	204.00	46.70	25.00	22.20	149.00	149.00	96.00	0.04	3.71	2.32	7.65
6015922	1	54	27.66	138	70	ⅢA	0	0	0	0	0	1	1	1	0	3	12.5	0.1672	8.72	36.4496	10.5704	174.2	0.0116	0.0849593	6.17	4.18	67.60	25.00	1.54	0.29	0.16	4.1	163.00	218.00	49.20	30.60	39.30	148.00	148.00	76.00	0.04	3.73	2.32	6.37
6015949	1	42	22.5	105	65	Ⅳa	0	0	0	0	0	1	1	1	2	9	29.43	0.0979381	11.6151	33.1031	15.8895	186.2	0.0164948	0.0700246	6.36	2.85	44.70	29.10	1.85	0.48	0.79	15.8	128.00	338.00	40.70	32.10	43.60	217.00	217.00	101.10	0.03	4.32	2.23	4.93
6016103	2	62	21.72	101	62	Ⅱb	0	0	0	0	0	0	0	1	0	7	20.8	0.178281	8.86878	34.943	10.8323	158.1	0.0140271	0.0827731	5.93	3.94	66.50	22.10	1.31	0.31	0.4	12.6	126.00	196.00	47.60	20.30	15.60	174.00	174.00	66.80	0.10	3.99	2.54	5.15
6016676	1	50	26.06	104	72	IIIB	1	3	2	1	0	1	1	1	0	2	10.6	0.0525	7.06818	16.3275	6.69427	263	0.00931818	0.0537209	5.13	2.31	45.10	44.00	2.26	0.41	0.11	5.3	147.00	311.00	43.00	15.70	20.30	151.00	151.00	81.80	0.07	4.24	2.27	5.13
6016735	1	49	34.67	120	70	Ⅲ-Ⅳa	0	0	0	0	0	1	1	1	0	1	5.1	0.264019	7.38318	41.715	10.8459	154.6	0.0121495	0.118697	8.45	5.65	66.80	21.40	1.81	0.26	0.56	10.9	171.00	158.00	47.60	36.60	63.20	187.00	187.00	80.50	0.07	3.89	2.55	11.18
6016769	2	63	23.07	120	70	ⅢB	0	0	0	0	0	0	0	1	0	4	16.8	0.0428235	5.38824	9.80659	3.23617	255.5	0.00776471	0.0423256	3.93	1.82	46.30	42.50	1.67	0.33	0.11	4	101.00	229.00	43.00	14.00	5.00	172.00	172.00	52.00	0.08	4.20	2.33	4.79
6016894	1	50	22.68	116	74	ⅢB	0	0	0	0	0	1	1	1	1	2	9.5	0.0763848	7.78426	20.3948	6.52632	218.3	0.00932945	0.0559829	4.63	2.62	56.70	34.30	1.59	0.32	0.12	3	150.00	267.00	46.80	31.00	47.00	163.00	163.00	77.00	0.05	4.70	2.32	5.04
6017077	2	56	21.09	142	82	ⅢA	0	0	0	1	0	0	0	1	0	4	6.8	0.505405	12.027	89.9622	33.286	127.7	0.025	0.139292	9.77	7.48	76.60	14.80	1.45	0.37	0.27	4.6	159.00	178.00	53.70	56.90	122.50	236.00	236.00	69.80	0.07	4.10	2.43	5.56
6018045	1	73	24.98	126	77	ⅢC	1	2	2	0	1	1	1	1	0	2	7	0.640678	46.9492	177.468	31.9442	67.6	0.0305085	0.0992126	4.22	3.78	89.70	5.90	0.25	0.18	0.09	3.2	140.00	277.00	38.10	17.10	7.10	196.00	196.00	103.00	0.07	2.87	2.35	5.50
6018884	1	60	20.31	113	87	Ⅱb	0	0	0	0	1	0	0	1	0	3	4.25	0.169663	12.7528	38.5135	13.4797	128.5	0.0196629	0.0764557	4.70	3.02	64.20	17.80	0.84	0.35	1.48	17.7	128.00	227.00	39.50	16.00	12.00	170.00	170.00	51.00	0.07	3.30	2.36	7.11
6018959	1	71	18.21	123	75	ⅣC	0	0	0	1	0	1	1	1	1	8	35	0.168045	5.41353	24.1985	7.74352	173.7	0.0120301	0.109828	6.64	4.47	67.30	26.60	1.77	0.32	0.36	5.6	124.00	144.00	40.70	13.00	9.00	138.00	138.00	72.00	0.06	3.09	2.26	4.38
